# Supplementary material for: An in silico molecular docking and simulation study to identify potential anticancer phytochemicals targeting the RAS signaling pathway
Source: PLoS One. 2024 Sep 19;19(9):e0310637. doi: 10.1371/journal.pone.0310637 (PMC11412525; doi:10.1371/journal.pone.0310637)
Supplement: S1 File — (XLSX) [file pone.0310637.s008.xlsx]

## Sheet: S1 File
S1 File. Name of the identified 351 compounds
SL no	Chemical name
1	(-)-EPICATECHIN
2	(-)-EPIGALLOCATECHIN-GALLATE
3	(+)-CATECHIN
4	10-HYDROXYCAMPTOTHECIN
5	10-HYDROXYCAMPTOTHECIN
6	24-METHYLENE-CYCLOARTANOL
7	3,3'-DIINDOLYMETHANE
8	3',4',5,6,7,8-HEXAMETHOXYFLAVONE
9	3-DESMETHYLCOLCHICINE
10	3-INDOLEMETHANOL
11	4',5,6,7,8-PENTAMETHOXY-FLAVONE
12	4-HYDROXYCINNAMIC-ACID
13	5-(2-Phenylpyrazolo[1,5-A]pyridin-3-YL)-1H-pyrazolo[3,4-C]pyridazin-3-amine
14	5-HYDROXYTRYPTAMINE
15	5-METHOXY-PSORALEN
16	ACOBIOSIDE-A
17	ACOVENOSIDE-A
18	AESCULETIN
19	AESCULIN
20	ALLAMCIN
21	ALLIXIN
22	ALLYL-ISOTHIOCYANATE
23	ALPHA-CAROTENE
24	ALPHA-CEDRENE
25	ALPHA-LINOLENIC-ACID
26	ALPHA-PINENE
27	ALPHA-TERPINEOL
28	ALPHA-TOCOPHEROL
29	ALPHA-TOCOPHEROL
30	AMYGDALIN
31	ANETHOLE
32	APIGENIN
33	APOCANNOSIDE
34	ARACHIDONIC-ACID
35	ARCTIIN
36	ARIANACIN
37	ARISTOLOCHIC-ACID
38	ARISTOLOCHIC-ACID
39	AROMADENDRENE
40	AROMADENDRIN
41	AR-TURMERONE
42	AXILLARIN
43	BENZALDEHYDE
44	BERBERASTINE
45	BERBERINE
46	BERGAPTEN
47	BERSCILLOGENIN
48	BETA-ELEMENE
49	BETA-IONONE
50	BETA-MYRCENE
51	BETA-SITOSTEROL
52	BETA-TURMERONE
53	BETULIN
54	BETULINIC-ACID
55	BIOCHANIN-A
56	BRUCEINE-D
57	BRUSATOL
58	BULLATACIN
59	BURSERAN
60	BUTYRIC-ACID
61	CAMPHOR
62	CAMPTOTHECIN
63	CAPSAICIN
64	CARNOSOL
65	CARVONE
66	CATECHIN
67	CATECHOL
68	CEDRENE
69	CENTAUREIDIN
70	CEPHARANTHINE
71	CHLOROGENIC-ACID
72	CHRYSIN
73	CHRYSOERIOL
74	CINNAMALDEHYDE
75	CINNAMIC-ACID
76	CIRSILINEOL
77	CIRSIMARITIN
78	CIS-ANNONACIN
79	CISSAMPAREINE
80	CITRAL
81	CITRININ
82	CLEOMISCOSIN-A
83	COCCULININ
84	COLUBRINOL
85	COLUBRINOL-ACETATE
86	CONVALLATOXIN
87	CORYTUBERINE
88	COUMARIN
89	CROTEPOXIDE
90	CRYPTOPLEURINE
91	CUCURBITACIN-B
92	CUCURBITACIN-I
93	CURCUMENOL
94	CURCUMIN
95	CURCUMIN
96	CURCUMOL
97	CURDIONE
98	CYCLEANEONINE
99	CYMARIN
100	CYSTEINE
101	DAIDZEIN
102	DAPHNORETIN
103	D-CATECHIN
104	DELPHINIDIN
105	DESOXYPODOPHYLLOTOXIN
106	DIALLYL-DISULFIDE
107	DIGIFERRUGINEOL
108	DIGITONIN
109	Digoxin
110	DIHYDROCOUMARIN
111	DIHYDROCUCURBITACIN-B
112	DIOSMETIN
113	DIOSMIN
114	D-LIMONENE
115	D-TETRANDRINE
116	EICOSANOL
117	ELEMENE
118	ELLAGIC-ACID
119	EMETINE
120	ENTERODIOL
121	ENTEROLACTONE
122	EPICATECHIN
123	EPICATECHIN-GALLATE
124	ERIODICTYOL
125	ESCULETIN
126	ESCULIN
127	ESTRAGOLE
128	ETHYL-GALLATE
129	ETOPOSIDE
130	EUGENOL
131	EUPATORETIN
132	EUPATORIN
133	FABACEIN
134	FALCARINOL
135	FERULIC-ACID
136	FOLIC-ACID
137	FORMONONETIN
138	FRAXINOL
139	GALANGIN
140	GALLIC-ACID
141	GAMMA-DECALACTONE
142	GAMMA-TOCOPHEROL
143	GENISTEIN
144	GERANIOL
145	GERANYL-GERANIOL
146	GERANYLHYDROQUINONE
147	GINGEROL
148	GINSENOSIDES
149	GITOXIGENIN
150	GLABRENE
151	GLABRIDIN
152	GLABROL
153	GLAZIOVINE
154	GLUTATHIONE
155	GLYCINE
156	GLYCITEIN
157	Glycyrrhetin
158	GLYCYRRHETINIC-ACID
159	GLYCYRRHIZIC-ACID
160	GLYCYRRHIZIN
161	GOSSYPOL
162	HARRINGTONINE
163	HECOGENIN-GLYCOSIDE
164	HEDERASAPONIN-C
165	HELLEBRIGENIN-3,5-ACETATE
166	HELLEBRIGENIN-3-ACETATE
167	HELLEBRIN
168	HESPERETIN
169	HISPIDULIN
170	HOMOHARRINGTONINE
171	HOMOISOMELODIENONE
172	HYMENOXIN
173	HYPERCALIN-B
174	HYPEROSIDE
175	IMPERATORIN
176	INDIRUBIN
177	INDOLE-3-CARBINOL
178	INOTODIOL
179	IPOLEAROSIDE
180	ISOCHLOROGENIC-ACID
181	ISOCUCURBITACIN-B
182	ISOEUGENOL
183	ISOFRAXIDIN
184	ISOHARRINGTONINE
185	ISOLIQUIRITIGENIN
186	ISOPIMPINELLIN
187	ISOQUERCITRIN
188	ISORHAMNETIN
189	ISOTETRANDRINE
190	ISOVITEXIN
191	JASMONE
192	JUSTICIRESINOL
193	KAEMPFEROL
194	KAEMPFEROL-7-O-RHAMNOSIDE
195	K-STROPHANTHOSIDE
196	L-ALANINE
197	LANATOSIDE-B
198	LANATOSIDE-C
199	LANOSTEROL
200	Lapachol
201	L-CURINE
202	L-GLUTATHIONE
203	LICOCOUMARONE
204	LICOFLAVANONE
205	LIGNANS
206	LIGNIN
207	LIMONENE
208	LINALOOL
209	LINOLEIC-ACID
210	LIQUIRITIGENIN
211	LOMATIOL
212	L-TETRANDRINE
213	LUPEOL
214	LUPEOL-ACETATE
215	LUPEOL-BENZOATE
216	LUPEOL-PALMITATE
217	LUTEIN
218	LUTEOLIN
219	LUTEOLIN-7-O-BETA-GLUCOSIDE
220	LYCOPENE
221	MALTOL
222	MAYSENINE
223	MAYSINE
224	MAYTANACINE
225	MAYTANPRINE
226	MAYTANVALINE
227	MELODORINOL
228	MELODORINOL-ACETATE
229	MENTHONE
230	METHANYLSULFONYLMETHANE
231	METHIONINE
232	METHYL-EUGENOL
233	METHYL-ISOEUGENOL
234	METHYL-SALICYLATE
235	MOLEPHANTININ
236	MUCILAGE
237	MUFA
238	MUFAS
239	MYRICETIN
240	MYRISTIC-ACID
241	MYRISTICIN
242	NARINGENIN
243	NARINGENIN
244	NARINGIN
245	NEOHESPERIDIN
246	NEOHESPERIDIN
247	NEPETRIN
248	NIACIN
249	NICOTINAMIDE
250	NOBILETIN
251	NORMAYSINE
252	O-CRESOL
253	OLEANDRIGENIN
254	OLEANOLIC-ACID
255	OLEANOLIC-ACID
256	OLEIC-ACID
257	OPC
258	OPPOSIDE
259	ORIENTIN
260	OSTHOL
261	OUABAGENIN
262	OXOPURPUREINE
263	OXYACANTHINE
264	PANTOTHENIC-ACID
265	PARILLIN
266	PARTHENOLIDE
267	P-COUMARIC-ACID
268	P-CRESOL
269	PECTOLINARIGENIN
270	PELARGONIDIN
271	PHENETHYL-ISOTHIOCYANATE
272	PHENOL
273	PHLOROGLUCINOL
274	PHYTIC-ACID
275	PHYTOL
276	PILOCEREINE
277	PIPERINE
278	PIPERONAL
279	P-METHOXY-PHENOL
280	PROPYL-GALLATE
281	PROSCILLARIDIN-A
282	PROSTAGLANDIN
283	PSORALEN
284	PULEGONE
285	QUERCETIN
286	QUERCETIN-3-O-BETA-D-GLUCOSIDE
287	QUERCITRIN
288	RESVERATROL
289	RHAMNETIN
290	RHAMNETIN
291	RHEIN
292	RIBOFLAVIN
293	ROBINETIN
294	ROBININ
295	ROBININ
296	ROSMANOL
297	ROSMARIDIPHENOL
298	ROSMARINIC-ACID
299	ROSMARIQUINONE
300	RUTIN
301	RUTIN
302	SAFROLE
303	SALICYLIC-ACID
304	S-ALLYL-L-CYSTEINE
305	S-ALLYLMERCAPTOCYSTEINE
306	SCILLAREN-A
307	SCILLARENIN
308	SCILLIGLAUCOSIDIN
309	SCILLIROSIDE
310	SCOPOLETIN
311	SCUTELLAREIN
312	SECOISOLARICIRESINOL
313	SELENIUM
314	SERINE
315	SHIKIMIC-ACID
316	SINAPIC-ACID
317	SINIGRIN
318	SOLAPALMITINE
319	SOLASODINE
320	SQUALENE
321	STEGANACIN
322	STEGANANGIN
323	STIGMASTEROL
324	STROPHANTHIDIN
325	SUCCINIC-ACID
326	SYNEPHRINE
327	SYRINGALDEHYDE
328	TANGERETIN
329	TAURINE
330	TAXIFOLIN
331	TAXOL
332	TERPINEOL
333	TOCOPHEROL
334	TRANS-3,5,4'-TRIHYDROXYSTILBENE
335	TRANS-CINNAMALDEHYDE
336	TRIGONELLINE
337	TYLOCREBRINE
338	TYROSINE
339	UMBELLIFERONE
340	URSOLIC-ACID
341	URSOLIC-ACID
342	VANILLIC-ACID
343	VANILLIC-ACID
344	VANILLIN
345	VANILLIN
346	VICENIN-2
347	VITEXIN
348	VITEXIN-2'-O-RHAMNOSIDE
349	WITHAFERIN-A
350	XANTHOTOXIN
351	XANTHOTOXOL
