# Supplementary material for: An in silico molecular docking and simulation study to identify potential anticancer phytochemicals targeting the RAS signaling pathway
Source: PLoS One. 2024 Sep 19;19(9):e0310637. doi: 10.1371/journal.pone.0310637 (PMC11412525; doi:10.1371/journal.pone.0310637)
Supplement: S2 File — (XLSX) [file pone.0310637.s009.xlsx]

## Sheet: S2 File
S2 File. The AMDET profile results of 340 retrieved compounds.
Chemical	CID	Canonical_SMILES	MW	#Heavy atoms	#Aromatic heavy atoms	Fraction Csp3	#Rotatable bonds	#H-bond acceptors	#H-bond donors	MR	TPSA	iLOGP	XLOGP3	WLOGP	MLOGP	Silicos-IT Log P	Consensus Log P	ESOL Log S	ESOL Solubility (mg/ml)	ESOL Solubility (mol/l)	ESOL Class	Ali Log S	Ali Solubility (mg/ml)	Ali Solubility (mol/l)	Ali Class	Silicos-IT LogSw	Silicos-IT Solubility (mg/ml)	Silicos-IT Solubility (mol/l)	Silicos-IT class	GI absorption	BBB permeant	Pgp substrate	CYP1A2 inhibitor	CYP2C19 inhibitor	CYP2C9 inhibitor	CYP2D6 inhibitor	CYP3A4 inhibitor	log Kp (cm/s)	Lipinski #violations	Ghose #violations	Veber #violations	Egan #violations	Muegge #violations	Bioavailability Score	PAINS #alerts	Brenk #alerts	Leadlikeness #violations	Synthetic Accessibility	AMES toxicity
Erk_inhibitor	135523966	[H]N1C(C2=CNC(C(NC(CO)C3=CC=C(F)C(Cl)=C3)=O)=C2)=C(C4=CC(Cl)=CC=C4)C=N1	459.3	31	22	0.09	7	4	4	117.24	93.8	2.11	4.1	5.08	2.91	5.9	4.02	-5.33	0.00213	4.64e-06	Moderately soluble	-5.78	0.00077	1.68e-06	Moderately soluble	-9.25	2.57e-07	5.6e-10	Poorly soluble	High	No	Yes	No	Yes	Yes	Yes	Yes	-6.19	0	0	0	0	0	0.55	0	0	2	3.62	No
(-)-Epicatechin	72276	C1C(C(OC2=CC(=CC(=C21)O)O)C3=CC(=C(C=C3)O)O)O	290.27	21	12	0.2	1	6	5	74.33	110.38	1.47	0.36	1.22	0.24	0.98	0.85	-2.22	1.74	0.00598	Soluble	-2.24	1.66	0.00572	Soluble	-2.14	2.09	0.00719	Soluble	High	No	Yes	No	No	No	No	No	-7.82	0	0	0	0	0	0.55	1	1	0	3.5	No
(-)-Epigallocatechin-Gallate	65064	C1C(C(OC2=CC(=CC(=C21)O)O)C3=CC(=C(C(=C3)O)O)O)OC(=O)C4=CC(=C(C(=C4)O)O)O	458.37	33	18	0.14	4	11	8	112.06	197.37	1.87	1.17	1.91	-0.44	0.57	1.01	-3.56	0.127	0.000276	Soluble	-4.91	0.00564	1.23e-05	Moderately soluble	-2.5	1.46	0.00318	Soluble	Low	No	No	No	No	No	No	No	-8.27	2	0	1	1	3	0.17	1	1	1	4.2	No
(+)-Catechin	9064	C1C(C(OC2=CC(=CC(=C21)O)O)C3=CC(=C(C=C3)O)O)O	290.27	21	12	0.2	1	6	5	74.33	110.38	1.47	0.36	1.22	0.24	0.98	0.85	-2.22	1.74	0.00598	Soluble	-2.24	1.66	0.00572	Soluble	-2.14	2.09	0.00719	Soluble	High	No	Yes	No	No	No	No	No	-7.82	0	0	0	0	0	0.55	1	1	0	3.5	No
10-Hydroxycamptothecin	97226	CCC1(C2=C(COC1=O)C(=O)N3CC4=C(C3=C2)N=C5C=CC(=CC5=C4)O)O	364.35	27	16	0.25	1	6	2	97.34	101.65	2.31	1.38	1.52	1.11	2.8	1.83	-3.34	0.166	0.000456	Soluble	-3.12	0.278	0.000762	Soluble	-5.24	0.0021	5.75e-06	Moderately soluble	High	No	Yes	Yes	No	No	No	No	-7.54	0	0	0	0	0	0.55	0	0	1	3.84	No
24-Methylene-Cycloartanol	94204	CC(C)C(=C)CCC(C)C1CCC2(C1(CCC34C2CCC5C3(C4)CCC(C5(C)C)O)C)C	440.74	32	0	0.94	5	1	1	139.95	20.23	5.2	10.31	8.41	7.12	7.93	7.8	-8.74	8.06e-07	1.83e-09	Poorly soluble	-10.67	9.32e-09	2.11e-11	Insoluble	-7.26	2.42e-05	5.48e-08	Poorly soluble	Low	No	No	No	No	No	No	No	-1.67	1	3	0	1	2	0.55	0	1	2	6.36	No
3,3'-Diindolymethane	3071	C1=CC=C2C(=C1)C(=CN2)CC3=CNC4=CC=CC=C43	246.31	19	18	0.06	2	0	2	79.61	31.58	1.99	4.1	4.24	3	5.01	3.67	-4.52	0.00745	3.03e-05	Moderately soluble	-4.47	0.00837	3.4e-05	Moderately soluble	-7.1	1.97e-05	8e-08	Poorly soluble	High	Yes	Yes	Yes	Yes	No	Yes	Yes	-4.89	0	0	0	0	0	0.55	0	0	2	1.91	Yes
3',4',5,6,7,8-Hexamethoxyflavone	72344	COC1=C(C=C(C=C1)C2=CC(=O)C3=C(O2)C(=C(C(=C3OC)OC)OC)OC)OC	402.39	29	16	0.29	7	8	0	106.87	85.59	3.96	3.01	3.51	0.34	4.28	3.02	-4.18	0.0267	6.65e-05	Moderately soluble	-4.47	0.0136	3.37e-05	Moderately soluble	-6.82	6.16e-05	1.53e-07	Poorly soluble	High	No	No	No	No	Yes	No	Yes	-6.62	0	0	0	0	0	0.55	0	0	1	3.9	No
3-Desmethylcolchicine	299664	CC(=O)NC1CCC2=CC(=C(C(=C2C3=CC=C(C(=O)C=C13)OC)OC)OC)O	385.41	28	13	0.33	5	6	2	104.89	94.09	2.87	0.7	2.24	0.8	3.35	1.99	-2.68	0.798	0.00207	Soluble	-2.25	2.15	0.00558	Soluble	-5.97	0.000414	1.07e-06	Moderately soluble	High	No	Yes	No	No	No	No	Yes	-8.15	0	0	0	0	0	0.55	0	0	1	3.75	No
3-Indolemethanol	3712	C1=CC=C2C(=C1)C(=CN2)CO	147.17	11	9	0.11	1	1	2	44.43	36.02	1.36	1.06	1.51	0.96	2.38	1.45	-1.96	1.61	0.011	Very soluble	-1.41	5.76	0.0391	Very soluble	-3.09	0.119	0.000809	Soluble	High	Yes	No	Yes	No	No	No	No	-6.45	0	1	0	0	1	0.55	0	0	1	1.05	No
4',5,6,7,8-Pentamethoxy-Flavone	68077	COC1=CC=C(C=C1)C2=CC(=O)C3=C(O2)C(=C(C(=C3OC)OC)OC)OC	372.37	27	16	0.25	6	7	0	100.38	76.36	3.71	3.04	3.5	0.63	4.21	3.02	-4.11	0.0291	7.83e-05	Moderately soluble	-4.31	0.0183	4.9e-05	Moderately soluble	-6.71	7.24e-05	1.95e-07	Poorly soluble	High	Yes	No	No	No	Yes	No	Yes	-6.41	0	0	0	0	0	0.55	0	0	1	3.74	No
4-Hydroxycinnamic-Acid	322	C1=CC(=CC=C1C=CC(=O)O)O	164.16	12	6	0	2	3	2	45.13	57.53	0.95	1.46	1.38	1.28	1.22	1.26	-2.02	1.58	0.00965	Soluble	-2.27	0.873	0.00532	Soluble	-1.28	8.67	0.0528	Soluble	High	Yes	No	No	No	No	No	No	-6.26	0	0	0	0	1	0.85	0	1	1	1.61	No
5-(2-Phenylpyrazolo[1,5-A]pyridin-3-YL)-1H-pyrazolo[3,4-C]pyridazin-3-amine	11493598	C1=CC=C(C=C1)C2=NN3C=CC=CC3=C2C4=CC5=C(NN=C5N=N4)N	327.34	25	24	0	2	4	2	95.71	97.78	1.87	1.93	2.92	2.9	2.08	2.34	-3.66	0.071	0.000217	Soluble	-3.61	0.0808	0.000247	Soluble	-6.5	0.000103	3.13e-07	Poorly soluble	High	No	Yes	Yes	No	No	No	No	-6.93	0	0	0	0	0	0.55	0	0	0	2.98	No
5-Hydroxytryptamine	5202	C1=CC2=C(C=C1O)C(=CN2)CCN	176.22	13	9	0.2	2	2	3	52.8	62.04	1.18	1.49	1.37	0.65	1.95	1.33	-2.25	0.987	0.0056	Soluble	-2.4	0.701	0.00398	Soluble	-3.16	0.123	0.000698	Soluble	High	Yes	No	No	No	No	No	No	-6.32	0	0	0	0	1	0.55	0	0	1	1.42	No
5-Methoxy-Psoralen	2355	COC1=C2C=CC(=O)OC2=CC3=C1C=CO3	216.19	16	13	0.08	1	4	0	58.75	52.58	2.29	1.93	2.55	1.18	2.88	2.16	-2.93	0.253	0.00117	Soluble	-2.66	0.475	0.0022	Soluble	-4.63	0.00501	2.32e-05	Moderately soluble	High	Yes	No	Yes	No	No	No	No	-6.25	0	0	0	0	0	0.55	0	1	1	2.9	Yes
Acobioside-A	207908	CC1C(C(C(C(O1)OC2CC3CCC4C(C3(C(C2)O)C)CCC5(C4(CCC5C6=CC(=O)OC6)O)C)O)OC)OC7C(C(C(C(O7)CO)O)O)O	712.82	50	0	0.92	7	14	7	174.25	214.06	2.99	-0.47	-0.09	-0.9	-0.53	0.2	-3.5	0.225	0.000315	Soluble	-3.56	0.197	0.000276	Soluble	-0.31	352	0.493	Soluble	Low	No	Yes	No	No	No	No	No	-10.98	3	3	1	1	4	0.17	0	1	1	8.16	No
Acovenoside-A	423223	CC1C(C(C(C(O1)OC2CC3CCC4C(C3(C(C2)O)C)CCC5(C4(CCC5C6=CC(=O)OC6)O)C)O)OC)O	550.68	39	0	0.9	4	9	4	141.87	134.91	3.89	1.13	2.08	1.37	1.57	2.01	-3.7	0.109	0.000199	Soluble	-3.56	0.153	0.000277	Soluble	-2.13	4.04	0.00733	Soluble	High	No	Yes	No	No	No	No	No	-8.86	1	3	0	1	0	0.55	0	1	1	7.06	Yes
Aesculetin	5281416	C1=CC(=O)OC2=CC(=C(C=C21)O)O	178.14	13	10	0	0	4	2	46.53	70.67	1.25	1.22	1.2	0.45	1.46	1.12	-2.28	0.93	0.00522	Soluble	-2.3	0.89	0.005	Soluble	-2.46	0.619	0.00348	Soluble	High	No	No	Yes	No	No	No	No	-6.52	0	1	0	0	1	0.55	1	2	1	2.61	No
Aesculin	5281417	C1=CC(=O)OC2=CC(=C(C=C21)OC3C(C(C(C(O3)CO)O)O)O)O	340.28	24	10	0.4	3	9	5	78.65	149.82	1.04	-0.61	-1.32	-1.48	-0.72	-0.62	-1.68	7.18	0.0211	Very soluble	-2.06	2.93	0.00862	Soluble	-0.82	50.9	0.15	Soluble	Low	No	No	No	No	No	No	No	-8.81	0	1	1	1	0	0.55	0	1	0	4.69	No
Allamcin	5477870	CC=C1C2C3(C=CC4C3C(O2)OC(C4)O)OC1=O	250.25	18	0	0.62	0	5	1	59.86	64.99	1.86	0.41	0.49	1.08	0.57	0.88	-1.65	5.6	0.0224	Very soluble	-1.34	11.4	0.0456	Very soluble	-0.25	142	0.566	Soluble	High	No	Yes	No	No	No	No	No	-7.54	0	0	0	0	0	0.55	0	2	0	5.17	Yes
Allixin	86374	CCCCCC1=C(C(=O)C(=C(O1)C)OC)O	226.27	16	6	0.58	5	4	1	62.65	59.67	3	2.78	2.4	0.46	3.24	2.38	-2.94	0.259	0.00114	Soluble	-3.69	0.0463	0.000205	Soluble	-3.89	0.0291	0.000129	Soluble	High	Yes	No	Yes	Yes	No	No	No	-5.71	0	0	0	0	0	0.55	0	0	1	3.12	No
Allyl-Isothiocyanate	5971	C=CCN=C=S	99.15	6	0	0.25	2	1	0	30.03	44.45	1.93	2.41	1.28	1.98	2.37	1.99	-1.84	1.43	0.0144	Very soluble	-2.99	0.103	0.00103	Soluble	-0.85	14.1	0.142	Soluble	High	Yes	No	No	No	No	No	No	-5.19	0	3	0	0	2	0.55	0	3	1	2.2	Yes
Alpha-Carotene	6419725	CC1=C(C(CCC1)(C)C)C=CC(=CC=CC(=CC=CC=C(C)C=CC=C(C)C=CC2C(=CCCC2(C)C)C)C)C	536.87	40	0	0.45	10	0	0	184.43	0	7.83	13.65	12.46	8.96	12.25	11.03	-11.11	4.19e-09	7.8e-12	Insoluble	-13.72	1.03e-11	1.92e-14	Insoluble	-7.14	3.87e-05	7.21e-08	Poorly soluble	Low	No	Yes	No	No	No	No	No	0.12	2	4	0	1	2	0.17	0	2	3	6.62	Yes
Alpha-Cedrene	6431015	CC1CCC2C13CC=C(C(C3)C2(C)C)C	204.35	15	0	0.87	0	0	0	66.88	0	3.2	4.62	4.42	5.65	3.91	4.36	-4.02	0.0196	9.6e-05	Moderately soluble	-4.35	0.00923	4.51e-05	Moderately soluble	-3.52	0.0619	0.000303	Soluble	Low	No	No	No	Yes	Yes	No	No	-4.27	1	0	0	0	1	0.55	0	1	2	5.53	No
Alpha-Linolenic-Acid	5280934	CCC=CCC=CCC=CCCCCCCCC(=O)O	278.43	20	0	0.61	13	2	1	88.99	37.3	3.36	6.46	5.66	4.38	5.59	5.09	-4.78	0.00464	1.67e-05	Moderately soluble	-7.04	2.55e-05	9.16e-08	Poorly soluble	-3.96	0.0308	0.000111	Soluble	High	Yes	No	Yes	No	Yes	No	No	-3.41	1	1	1	0	1	0.85	0	1	2	3.03	No
Alpha-Pinene	6654	CC1=CCC2CC1C2(C)C	136.23	10	0	0.8	0	0	0	45.22	0	2.63	4.48	3	4.29	2.79	3.44	-3.51	0.0424	0.000311	Soluble	-4.2	0.00859	6.31e-05	Moderately soluble	-2.23	0.806	0.00592	Soluble	Low	Yes	No	No	No	Yes	No	No	-3.95	1	1	0	0	2	0.55	0	1	2	4.44	No
Alpha-Terpineol	17100	CC1=CCC(CC1)C(C)(C)O	154.25	11	0	0.8	1	1	1	48.8	20.23	2.51	3.39	2.5	2.3	2.17	2.58	-2.87	0.21	0.00136	Soluble	-3.49	0.0495	0.000321	Soluble	-1.69	3.17	0.0206	Soluble	High	Yes	No	No	No	No	No	No	-4.83	0	1	0	0	2	0.55	0	1	1	3.24	No
Alpha-Tocopherol	14985	CC1=C(C2=C(CCC(O2)(C)CCCC(C)CCCC(C)CCCC(C)C)C(=C1O)C)C	430.71	31	6	0.79	12	2	1	139.27	29.46	5.92	10.7	8.84	6.14	9.75	8.27	-8.6	1.08e-06	2.5e-09	Poorly soluble	-11.27	2.3e-09	5.33e-12	Insoluble	-9.16	2.97e-07	6.89e-10	Poorly soluble	Low	No	Yes	No	No	No	No	No	-1.33	1	3	1	1	1	0.55	0	0	3	5.17	No
Amygdalin	656516	C1=CC=C(C=C1)C(C#N)OC2C(C(C(C(O2)COC3C(C(C(C(O3)CO)O)O)O)O)O)O	457.43	32	6	0.65	7	12	7	101.89	202.32	0.82	-2.71	-3.43	-3.58	-2.71	-2.32	-0.65	103	0.226	Very soluble	-0.99	47.1	0.103	Very soluble	1.38	11000	24.1	Soluble	Low	No	No	No	No	No	No	No	-11.01	2	1	1	1	4	0.17	0	0	1	5.41	No
Anethole	637563	CC=CC1=CC=C(C=C1)OC	148.2	11	6	0.2	2	1	0	47.83	9.23	2.55	3.3	2.62	2.67	2.79	2.79	-3.11	0.115	0.000777	Soluble	-3.17	0.1	0.000677	Soluble	-2.98	0.155	0.00104	Soluble	High	Yes	No	Yes	No	No	No	No	-4.86	0	1	0	0	2	0.55	0	0	1	1.47	No
Apigenin	5280443	C1=CC(=CC=C1C2=CC(=O)C3=C(C=C(C=C3O2)O)O)O	270.24	20	16	0	1	5	3	73.99	90.9	1.89	3.02	2.58	0.52	2.52	2.11	-3.94	0.0307	0.000114	Soluble	-4.59	0.00688	2.55e-05	Moderately soluble	-4.4	0.0107	3.94e-05	Moderately soluble	High	No	No	Yes	No	No	Yes	Yes	-5.8	0	0	0	0	0	0.55	0	0	0	2.96	No
Apocannoside	19566	CC1C(C(CC(O1)OC2CCC3(C(C2)CCC4C3CCC5(C4(CCC5C6=CC(=O)OC6)O)C)C=O)OC)O	532.67	38	0	0.87	5	8	2	139.75	111.52	3.59	2.03	3.32	2.05	3.05	2.81	-4.09	0.0432	8.1e-05	Moderately soluble	-4	0.0533	0.0001	Soluble	-3.33	0.25	0.000469	Soluble	High	No	Yes	No	No	No	No	No	-8.11	1	3	0	0	0	0.55	0	2	1	6.79	No
Arachidonic-Acid	444899	CCCCCC=CCC=CCC=CCC=CCCCC(=O)O	304.47	22	0	0.55	14	2	1	98.13	37.3	4.64	6.98	6.22	4.75	6.29	5.78	-5.2	0.00192	6.29e-06	Moderately soluble	-7.58	8.05e-06	2.64e-08	Poorly soluble	-4.04	0.0281	9.23e-05	Moderately soluble	High	No	No	Yes	No	Yes	No	No	-3.2	1	1	1	1	1	0.85	0	1	2	3.26	No
Arctiin	100528	COC1=C(C=C(C=C1)CC2COC(=O)C2CC3=CC(=C(C=C3)OC4C(C(C(C(O4)CO)O)O)O)OC)OC	534.55	38	12	0.52	10	11	4	132.72	153.37	3.01	1.78	0.47	-0.11	1.93	1.41	-3.85	0.0756	0.000141	Soluble	-4.62	0.0129	2.4e-05	Moderately soluble	-3.99	0.0551	0.000103	Soluble	Low	No	Yes	No	No	No	No	Yes	-8.3	2	3	1	1	2	0.17	0	0	2	5.59	No
ARIANACIN	10698768	CCCCCCCCCCCCC(C1CCC(O1)C(CCC(CCCCCCCC(CC2=CC(OC2=O)C)O)O)O)O	596.88	42	0	0.91	26	7	4	172.67	116.45	6.76	8.78	7.06	3.46	8.88	6.99	-7.36	2.63e-05	4.41e-08	Poorly soluble	-11.11	4.66e-09	7.8e-12	Insoluble	-7.4	2.39e-05	4e-08	Poorly soluble	Low	No	No	No	No	No	No	Yes	-3.71	1	4	1	1	2	0.55	0	0	3	7.36	No
Aristolochic-Acid	2236	COC1=CC=CC2=C3C(=C(C=C21)[N+](=O)[O-])C(=CC4=C3OCO4)C(=O)O	341.27	25	14	0.12	3	7	1	89.79	110.81	1.96	3.56	3.34	1.35	1.14	2.27	-4.42	0.0131	3.85e-05	Moderately soluble	-5.57	0.000913	2.68e-06	Moderately soluble	-4.35	0.0152	4.47e-05	Moderately soluble	High	No	No	Yes	Yes	Yes	No	No	-5.85	0	0	0	0	0	0.56	0	3	1	2.77	Yes
Aromadendrene	91354	CC1CCC2C1C3C(C3(C)C)CCC2=C	204.35	15	0	0.87	0	0	0	67.14	0	3.26	4.71	4.27	5.65	3.8	4.34	-4.07	0.0172	8.43e-05	Moderately soluble	-4.44	0.00744	3.64e-05	Moderately soluble	-3.32	0.0983	0.000481	Soluble	Low	Yes	No	Yes	Yes	Yes	No	No	-4.2	1	0	0	0	1	0.55	0	1	2	3.7	No
Aromadendrin	122850	C1=CC(=CC=C1C2C(C(=O)C3=C(C=C(C=C3O2)O)O)O)O	288.25	21	12	0.13	1	6	4	72.73	107.22	1.42	1.31	1.16	-0.1	1.15	0.99	-2.81	0.447	0.00155	Soluble	-3.16	0.198	0.000688	Soluble	-2.61	0.712	0.00247	Soluble	High	No	No	No	No	No	No	No	-7.13	0	0	0	0	0	0.55	0	0	0	3.42	No
Ar-Turmerone	160512	CC1=CC=C(C=C1)C(C)CC(=O)C=C(C)C	216.32	16	6	0.4	4	1	0	69.75	17.07	3.12	3.98	4.02	3.68	4.38	3.84	-3.7	0.043	0.000199	Soluble	-4.04	0.0197	9.13e-05	Moderately soluble	-4.45	0.00776	3.59e-05	Moderately soluble	High	Yes	No	No	No	No	No	No	-4.79	0	0	0	0	1	0.55	0	1	2	2.4	No
Axillarin	5281603	COC1=C(C2=C(C=C1O)OC(=C(C2=O)OC)C3=CC(=C(C=C3)O)O)O	346.29	25	16	0.12	3	8	4	89	129.59	2.37	2.46	2.3	-0.59	2.12	1.73	-3.81	0.0533	0.000154	Soluble	-4.83	0.00518	1.5e-05	Moderately soluble	-4.05	0.031	8.95e-05	Moderately soluble	High	No	No	Yes	No	Yes	Yes	Yes	-6.67	0	0	0	0	0	0.55	1	1	0	3.46	No
Benzaldehyde	240	C1=CC=C(C=C1)C=O	106.12	8	6	0	1	1	0	31.83	17.07	1.36	1.48	1.5	1.45	2.05	1.57	-1.92	1.28	0.012	Very soluble	-1.45	3.8	0.0359	Very soluble	-2.28	0.562	0.0053	Soluble	High	Yes	No	Yes	No	No	No	No	-5.9	0	3	0	0	2	0.55	0	1	1	1	No
Berberastine	442180	COC1=C(C2=C[N+]3=C(C=C2C=C1)C4=CC5=C(C=C4C(C3)O)OCO5)OC	352.36	26	16	0.25	2	5	1	96.04	61.03	-0.36	2.51	2.26	1.38	2.83	1.72	-3.93	0.0415	0.000118	Soluble	-3.44	0.129	0.000365	Soluble	-5.11	0.00274	7.78e-06	Moderately soluble	High	Yes	Yes	Yes	Yes	No	Yes	Yes	-6.67	0	0	0	0	0	0.55	0	1	1	3.63	Yes
Berberine	2353	COC1=C(C2=C[N+]3=C(C=C2C=C1)C4=CC5=C(C=C4CC3)OCO5)OC	336.36	25	16	0.25	2	4	0	94.87	40.8	0	3.62	3.1	2.19	3.74	2.53	-4.55	0.00953	2.83e-05	Moderately soluble	-4.16	0.023	6.85e-05	Moderately soluble	-5.92	0.0004	1.19e-06	Moderately soluble	High	Yes	Yes	Yes	No	No	Yes	Yes	-5.78	0	0	0	0	0	0.55	0	1	1	3.14	Yes
Bergapten	2355	COC1=C2C=CC(=O)OC2=CC3=C1C=CO3	216.19	16	13	0.08	1	4	0	58.75	52.58	2.29	1.93	2.55	1.18	2.88	2.16	-2.93	0.253	0.00117	Soluble	-2.66	0.475	0.0022	Soluble	-4.63	0.00501	2.32e-05	Moderately soluble	High	Yes	No	Yes	No	No	No	No	-6.25	0	0	0	0	0	0.55	0	1	1	2.9	Yes
Bersenogenin	317839	CC12CCC3C(C1(CC(C2C4=COC(=O)C=C4)O)O)CCC5(C3(CCC=C5)C=O)O	414.49	30	6	0.67	2	6	3	110.78	107.97	2.3	1.49	2.31	1.77	2.77	2.13	-3.36	0.179	0.000432	Soluble	-3.36	0.179	0.000432	Soluble	-3.73	0.0763	0.000184	Soluble	High	No	Yes	No	No	No	Yes	No	-7.77	0	0	0	0	0	0.55	0	2	1	5.73	No
BETA-ELEMENE	6918391	CC(=C)C1CCC(C(C1)C(=C)C)(C)C=C	204.35	15	0	0.6	3	0	0	70.42	0	3.37	6.11	4.75	4.53	4.5	4.65	-4.76	0.00357	1.74e-05	Moderately soluble	-5.89	0.000262	1.28e-06	Moderately soluble	-3.58	0.0536	0.000262	Soluble	Low	No	No	No	Yes	Yes	No	No	-3.21	1	0	0	0	2	0.55	0	1	2	3.63	No
Beta-Ionone	638014	CC1=C(C(CCC1)(C)C)C=CC(=O)C	192.3	14	0	0.62	2	1	0	61.48	17.07	2.77	2.91	3.66	2.94	3.81	3.22	-2.73	0.355	0.00185	Soluble	-2.93	0.226	0.00118	Soluble	-3.1	0.154	0.000802	Soluble	High	Yes	No	No	No	No	No	No	-5.41	0	0	0	0	2	0.55	0	1	1	3.38	No
Beta-Myrcene	31253	CC(=CCCC(=C)C=C)C	136.23	10	0	0.4	4	0	0	48.76	0	2.89	4.17	3.48	3.56	3.05	3.43	-3.05	0.122	0.000896	Soluble	-3.88	0.018	0.000132	Soluble	-2.42	0.524	0.00385	Soluble	Low	Yes	No	No	No	No	No	No	-4.17	0	1	0	0	2	0.55	0	2	2	2.85	No
BETA-SITOSTEROL	222284	CCC(CCC(C)C1CCC2C1(CCC3C2CC=C4C3(CCC(C4)O)C)C)C(C)C	414.71	30	0	0.93	6	1	1	133.23	20.23	4.79	9.34	8.02	6.73	7.04	7.19	-7.9	5.23e-06	1.26e-08	Poorly soluble	-9.67	8.9e-08	2.15e-10	Poorly soluble	-6.19	0.000269	6.49e-07	Poorly soluble	Low	No	No	No	No	No	No	No	-2.2	1	3	0	1	2	0.55	0	1	2	6.3	No
Glycyrrhetin	3230	CCC(CCC(C)C1CCC2C1(CCC3C2CC=C4C3(CCC(C4)O)C)C)C(C)C	414.71	30	0	0.93	6	1	1	133.23	20.23	4.79	9.34	8.02	6.73	7.04	7.19	-7.9	5.23e-06	1.26e-08	Poorly soluble	-9.67	8.9e-08	2.15e-10	Poorly soluble	-6.19	0.000269	6.49e-07	Poorly soluble	Low	No	No	No	No	No	No	No	-2.2	1	3	0	1	2	0.55	0	1	2	6.3	No
Beta-Turmerone	196216	CC(CC(=O)C=C(C)C)C1CCC(=C)C=C1	218.33	16	0	0.53	4	1	0	70.88	17.07	3.14	4.01	4.07	3.37	3.93	3.7	-3.46	0.0764	0.00035	Soluble	-4.07	0.0185	8.49e-05	Moderately soluble	-2.9	0.277	0.00127	Soluble	High	Yes	No	No	Yes	Yes	No	No	-4.78	0	0	0	0	1	0.55	0	1	2	4.17	No
Betulin	72326	CC(=C)C1CCC2(C1C3CCC4C5(CCC(C(C5CCC4(C3(CC2)C)C)(C)C)O)C)CO	442.72	32	0	0.93	2	2	2	136.3	40.46	4.31	8.28	7	6	6.21	6.36	-7.67	9.48e-06	2.14e-08	Poorly soluble	-8.99	4.5e-07	1.02e-09	Poorly soluble	-6.17	0.000299	6.75e-07	Poorly soluble	Low	No	No	No	No	No	No	No	-3.12	1	3	0	1	1	0.55	0	1	2	5.68	No
Betulinic-Acid	64971	CC(=C)C1CCC2(C1C3CCC4C5(CCC(C(C5CCC4(C3(CC2)C)C)(C)C)O)C)C(=O)O	456.7	33	0	0.9	2	3	2	136.91	57.53	3.79	8.21	7.09	5.82	5.75	6.13	-7.71	8.87e-06	1.94e-08	Poorly soluble	-9.28	2.4e-07	5.26e-10	Poorly soluble	-5.7	0.000909	1.99e-06	Moderately soluble	Low	No	No	No	No	Yes	No	No	-3.26	1	3	0	1	1	0.85	0	1	2	5.63	No
Biochanin-A	5280373	COC1=CC=C(C=C1)C2=COC3=CC(=CC(=C3C2=O)O)O	284.26	21	16	0.06	2	5	2	78.46	79.9	2.55	2.99	2.88	0.77	3.03	2.44	-3.92	0.0343	0.000121	Soluble	-4.33	0.0132	4.66e-05	Moderately soluble	-5.1	0.00225	7.91e-06	Moderately soluble	High	No	No	Yes	No	No	Yes	Yes	-5.91	0	0	0	0	0	0.55	0	0	0	2.89	No
Bruceine-D	122784	CC1=CC(=O)C(C2(C1CC3C45C2C(C(C(C4(C(C(=O)O3)O)O)(OC5)C)O)O)C)O	410.42	29	0	0.8	0	9	5	95.15	153.75	1.5	-2.42	-1.95	-1.2	-0.64	-0.94	-0.86	56.7	0.138	Very soluble	-0.27	221	0.539	Very soluble	-0.14	298	0.726	Soluble	Low	No	Yes	No	No	No	No	No	-10.52	0	1	1	1	2	0.55	0	0	1	5.96	No
Brusatol	73432	CC1=C(C(=O)CC2(C1CC3C45C2C(C(C(C4C(C(=O)O3)OC(=O)C=C(C)C)(OC5)C(=O)OC)O)O)C)O	520.53	37	0	0.69	5	11	3	124.13	165.89	2.17	0.9	0.52	-0.09	1.13	0.93	-3.3	0.258	0.000496	Soluble	-3.97	0.0559	0.000107	Soluble	-1.65	11.7	0.0225	Soluble	Low	No	Yes	No	No	No	No	No	-8.84	2	1	1	1	2	0.17	0	2	1	6.5	No
BULLATACIN	11124994	CCCCCCCCCCC(C1CCC(O1)C2CCC(O2)C(CCCCCCCCCCC(CC3=CC(OC3=O)C)O)O)O	622.92	44	0	0.92	25	7	3	180.1	105.45	7.46	9.7	7.86	3.81	9.23	7.61	-8.16	4.28e-06	6.87e-09	Poorly soluble	-11.83	9.19e-10	1.47e-12	Insoluble	-7.87	8.35e-06	1.34e-08	Poorly soluble	Low	No	No	No	No	No	No	Yes	-3.21	1	4	1	1	3	0.55	0	0	3	7.65	No
Burseran	11101102	COC1=CC(=CC(=C1OC)OC)CC2COCC2CC3=CC4=C(C=C3)OCO4	386.44	28	12	0.45	7	6	0	104.44	55.38	3.83	4.01	3.49	2.28	4.65	3.65	-4.62	0.00933	2.41e-05	Moderately soluble	-4.88	0.00515	1.33e-05	Moderately soluble	-6.18	0.000254	6.58e-07	Poorly soluble	High	Yes	No	No	No	Yes	Yes	Yes	-5.81	0	0	0	0	0	0.55	0	0	2	3.98	No
Butyric-Acid	264	CCCC(=O)O	88.11	6	0	0.75	2	2	1	23.11	37.3	1.1	0.79	0.87	0.49	0.13	0.68	-0.75	15.6	0.177	Very soluble	-1.15	6.18	0.0701	Very soluble	-0.35	39.4	0.448	Soluble	High	Yes	No	No	No	No	No	No	-6.28	0	3	0	0	2	0.85	0	0	1	1	No
Camphor	2537	CC1(C2CCC1(C(=O)C2)C)C	152.23	11	0	0.9	0	1	0	45.64	17.07	2.12	2.19	2.4	2.3	2.85	2.37	-2.16	1.04	0.00686	Soluble	-2.18	1	0.00657	Soluble	-2.6	0.383	0.00252	Soluble	High	Yes	No	No	No	No	No	No	-5.67	0	1	0	0	2	0.55	0	0	1	3.22	No
Camptothecin	24360	CCC1(C2=C(COC1=O)C(=O)N3CC4=CC5=CC=CC=C5N=C4C3=C2)O	348.35	26	16	0.25	1	5	1	95.31	81.42	2.49	1.74	1.82	1.64	3.29	2.2	-3.49	0.114	0.000327	Soluble	-3.07	0.299	0.000858	Soluble	-5.83	0.00052	1.49e-06	Moderately soluble	High	No	Yes	Yes	No	Yes	No	Yes	-7.19	0	0	0	0	0	0.55	0	0	0	3.84	No
Capsaicin	1548943	CC(C)C=CCCCCC(=O)NCC1=CC(=C(C=C1)O)OC	305.41	22	6	0.5	10	3	2	90.52	58.56	3.15	3.58	3.64	2.69	4.1	3.43	-3.53	0.09	0.000295	Soluble	-4.5	0.00975	3.19e-05	Moderately soluble	-4.87	0.00408	1.34e-05	Moderately soluble	High	Yes	No	Yes	No	No	Yes	Yes	-5.62	0	0	0	0	0	0.55	0	1	2	2.32	No
Carnosol	442009	CC(C)C1=C(C(=C2C(=C1)C3CC4C2(CCCC4(C)C)C(=O)O3)O)O	330.42	24	6	0.65	1	4	2	92.83	66.76	2.97	4.38	3.96	3.25	4.05	3.72	-4.77	0.00565	1.71e-05	Moderately soluble	-5.5	0.00105	3.17e-06	Moderately soluble	-4.45	0.0116	3.52e-05	Moderately soluble	High	Yes	Yes	No	No	Yes	No	No	-5.21	0	0	0	0	0	0.55	1	1	1	4.88	No
Carvone	7439	CC1=CCC(CC1=O)C(=C)C	150.22	11	0	0.5	1	1	0	47.32	17.07	2.27	2.71	2.49	2.1	2.64	2.44	-2.41	0.581	0.00387	Soluble	-2.72	0.285	0.0019	Soluble	-2.16	1.04	0.00695	Soluble	High	Yes	No	No	No	No	No	No	-5.29	0	1	0	0	2	0.55	0	1	1	3.33	No
Catechin	9064	C1C(C(OC2=CC(=CC(=C21)O)O)C3=CC(=C(C=C3)O)O)O	290.27	21	12	0.2	1	6	5	74.33	110.38	1.47	0.36	1.22	0.24	0.98	0.85	-2.22	1.74	0.00598	Soluble	-2.24	1.66	0.00572	Soluble	-2.14	2.09	0.00719	Soluble	High	No	Yes	No	No	No	No	No	-7.82	0	0	0	0	0	0.55	1	1	0	3.5	No
Catechol	289	C1=CC=C(C(=C1)O)O	110.11	8	6	0	0	2	2	30.49	40.46	1.13	0.88	1.1	0.79	0.94	0.97	-1.63	2.57	0.0233	Very soluble	-1.31	5.34	0.0485	Very soluble	-1.18	7.21	0.0655	Soluble	High	Yes	No	No	No	No	No	Yes	-6.35	0	3	0	0	1	0.55	1	1	1	1	No
Cedrene	521207	CC1CCC2C13CC=C(C(C3)C2(C)C)C	204.35	15	0	0.87	0	0	0	66.88	0	3.2	4.62	4.42	5.65	3.91	4.36	-4.02	0.0196	9.6e-05	Moderately soluble	-4.35	0.00923	4.51e-05	Moderately soluble	-3.52	0.0619	0.000303	Soluble	Low	No	No	No	Yes	Yes	No	No	-4.27	1	0	0	0	1	0.55	0	1	2	5.53	No
Centaureidin	5315773	COC1=C(C=C(C=C1)C2=C(C(=O)C3=C(O2)C=C(C(=C3O)OC)O)OC)O	360.31	26	16	0.17	4	8	3	93.47	118.59	2.98	2.79	2.6	-0.35	2.65	2.14	-4.02	0.0342	9.48e-05	Moderately soluble	-4.94	0.00417	1.16e-05	Moderately soluble	-4.74	0.00656	1.82e-05	Moderately soluble	High	No	No	Yes	No	Yes	Yes	Yes	-6.52	0	0	0	0	0	0.55	0	0	1	3.57	No
Cepharanthine	10206	CN1CCC2=CC3=C(C4=C2C1CC5=CC=C(C=C5)OC6=C(C=CC(=C6)CC7C8=CC(=C(C=C8CCN7C)OC)O4)OC)OCO3	606.71	45	24	0.35	2	8	0	179.15	61.86	5.14	6.54	5.46	3.96	5.71	5.36	-7.98	6.29e-06	1.04e-08	Poorly soluble	-7.64	1.4e-05	2.31e-08	Poorly soluble	-10.32	2.88e-08	4.74e-11	Insoluble	High	No	No	No	No	No	No	No	-5.36	1	3	0	0	3	0.55	0	0	2	7.01	Yes
Chlorogenic-Acid	1794427	C1C(C(C(CC1(C(=O)O)O)OC(=O)C=CC2=CC(=C(C=C2)O)O)O)O	354.31	25	6	0.38	5	9	6	83.5	164.75	0.96	-0.42	-0.75	-1.05	-0.61	-0.38	-1.62	8.5	0.024	Very soluble	-2.58	0.942	0.00266	Soluble	0.4	894	2.52	Soluble	Low	No	No	No	No	No	No	No	-8.76	1	1	1	1	2	0.11	1	2	1	4.16	No
Chrysin	5281607	C1=CC=C(C=C1)C2=CC(=O)C3=C(C=C(C=C3O2)O)O	254.24	19	16	0	1	4	2	71.97	70.67	2.27	3.52	2.87	1.08	3.02	2.55	-4.19	0.0164	6.44e-05	Moderately soluble	-4.69	0.00522	2.05e-05	Moderately soluble	-4.98	0.00264	1.04e-05	Moderately soluble	High	Yes	No	Yes	No	No	Yes	Yes	-5.35	0	0	0	0	0	0.55	0	0	1	2.93	No
Chrysoeriol	5280666	COC1=C(C=CC(=C1)C2=CC(=O)C3=C(C=C(C=C3O2)O)O)O	300.26	22	16	0.06	2	6	3	80.48	100.13	2.44	3.1	2.59	0.22	2.55	2.18	-4.06	0.0261	8.69e-05	Moderately soluble	-4.87	0.00404	1.35e-05	Moderately soluble	-4.52	0.00907	3.02e-05	Moderately soluble	High	No	No	Yes	No	Yes	Yes	Yes	-5.93	0	0	0	0	0	0.55	0	0	0	3.06	No
Cinnamaldehyde	637511	C1=CC=C(C=C1)C=CC=O	132.16	10	6	0	2	1	0	41.54	17.07	1.65	1.9	1.79	2.01	2.48	1.97	-2.17	0.897	0.00679	Soluble	-1.88	1.74	0.0131	Very soluble	-2.4	0.526	0.00398	Soluble	High	Yes	No	No	No	No	No	No	-5.76	0	2	0	0	2	0.55	0	2	1	1.65	No
Cinnamic-Acid	444539	C1=CC=C(C=C1)C=CC(=O)O	148.16	11	6	0	2	2	1	43.11	37.3	1.55	2.13	1.68	1.9	1.7	1.79	-2.37	0.629	0.00425	Soluble	-2.54	0.423	0.00285	Soluble	-1.84	2.14	0.0145	Soluble	High	Yes	No	No	No	No	No	No	-5.69	0	2	0	0	1	0.85	0	1	1	1.67	No
Cirsilineol	162464	COC1=C(C=CC(=C1)C2=CC(=O)C3=C(C(=C(C=C3O2)OC)OC)O)O	344.32	25	16	0.17	4	7	2	91.44	98.36	3.07	3.4	2.9	0.17	3.12	2.53	-4.33	0.0162	4.72e-05	Moderately soluble	-5.14	0.00247	7.16e-06	Moderately soluble	-5.33	0.00163	4.72e-06	Moderately soluble	High	No	No	Yes	No	Yes	Yes	Yes	-5.99	0	0	0	0	0	0.55	0	0	0	3.43	No
Cirsimaritin	188323	COC1=C(C(=C2C(=C1)OC(=CC2=O)C3=CC=C(C=C3)O)O)OC	314.29	23	16	0.12	3	6	2	84.95	89.13	2.56	3.32	2.89	0.47	3.07	2.46	-4.2	0.02	6.35e-05	Moderately soluble	-4.87	0.00426	1.35e-05	Moderately soluble	-5.22	0.00191	6.08e-06	Moderately soluble	High	No	No	Yes	No	Yes	Yes	Yes	-5.86	0	0	0	0	0	0.55	0	0	0	3.27	No
CIS-ANNONACIN	10698767	CCCCCCCCCCCCC(C1CCC(O1)C(CCCCC(CCCCCC(CC2=CC(OC2=O)C)O)O)O)O	596.88	42	0	0.91	26	7	4	172.67	116.45	6.79	8.42	7.06	3.46	8.88	6.92	-7.13	4.43e-05	7.43e-08	Poorly soluble	-10.73	1.1e-08	1.84e-11	Insoluble	-7.4	2.39e-05	4e-08	Poorly soluble	Low	No	No	No	No	No	No	Yes	-3.96	1	4	1	1	2	0.55	0	0	3	7.36	No
Cissampareine	254905	CN1CCC2=CC(=C(C3=C2C1CC4=CC=C(COC5=C(C=C6CCN=C(C6=C5O)CC7=CC=C(O3)C=C7)OC)C=C4)OC)OC	606.71	45	24	0.32	3	8	1	181.46	81.98	4.87	5.73	5.22	3.21	6.84	5.17	-7.41	2.37e-05	3.91e-08	Poorly soluble	-7.22	3.67e-05	6.04e-08	Poorly soluble	-10.94	6.92e-09	1.14e-11	Insoluble	High	No	No	No	No	No	No	No	-5.93	1	3	0	0	2	0.55	0	0	2	7.01	No
Citral	638011	CC(=CCCC(=CC=O)C)C	152.23	11	0	0.5	4	1	0	49.44	17.07	2.47	3.03	2.88	2.49	2.65	2.71	-2.43	0.567	0.00373	Soluble	-3.05	0.134	0.000883	Soluble	-1.96	1.66	0.0109	Soluble	High	Yes	No	No	No	No	No	No	-5.08	0	1	0	0	2	0.55	0	3	1	2.49	No
Citrinin	54680783	CC1C(OC=C2C1=C(C(=C(C2=O)C(=O)O)O)C)C	250.25	18	0	0.38	1	5	2	63.58	83.83	1.67	1.75	1.72	0.09	1.1	1.27	-2.43	0.934	0.00373	Soluble	-3.13	0.187	0.000745	Soluble	-1.2	15.7	0.0627	Soluble	High	No	No	No	No	No	No	No	-6.58	0	0	0	0	0	0.56	0	1	0	4.63	No
Cleomiscosin-A	442510	COC1=C(C=CC(=C1)C2C(OC3=C4C(=CC(=C3O2)OC)C=CC(=O)O4)CO)O	386.35	28	16	0.25	4	8	2	98.82	107.59	2.79	2.12	2.06	0.66	2.74	2.07	-3.73	0.072	0.000186	Soluble	-4.01	0.0377	9.76e-05	Moderately soluble	-5.14	0.00278	7.19e-06	Moderately soluble	High	No	Yes	No	No	Yes	Yes	Yes	-7.15	0	0	0	0	0	0.55	0	1	1	4.47	No
Cocculinin	5458938	CC(=C)C1C2C3C4(C(C1C(=O)O2)(CC5C4(O5)C(=O)O3)O)C.CC12C3C4C(C(C1(CC5C2(O5)C(=O)O3)O)C(=O)O4)C(C)(C)O	602.58	43	0	0.8	2	13	3	137.29	190.95	2.65	-0.3	-0.93	0.09	0.71	0.44	-3.26	0.335	0.000556	Soluble	-3.25	0.339	0.000563	Soluble	-0.77	102	0.169	Soluble	Low	No	Yes	No	No	No	No	No	-10.19	2	4	1	1	4	0.17	0	3	1	7.26	No
Colubrinol	6438457	CC1C2CC(C(C=CC=C(C(C3=CC(=C(C(=C3)OC)Cl)N(C(=O)CC(C4(C1O4)C)OC(=O)C(C)N(C)C(=O)C(C)C)C)O)C)OC)(NC(=O)O2)O	736.25	51	6	0.61	8	11	3	195.29	176.7	4.06	1.92	2.58	0.71	2.01	2.26	-5.17	0.00494	6.71e-06	Moderately soluble	-5.25	0.0041	5.57e-06	Moderately soluble	-4.76	0.0129	1.75e-05	Moderately soluble	Low	No	No	No	No	No	No	Yes	-9.43	2	3	1	1	3	0.17	0	2	2	8.81	No
Colubrinol-Acetate	54600377	CC1C2CC(C(C=CC=C(C(C3=CC(=C(C(=C3)OC)Cl)N(C(=O)CC(C4(C1O4)C)OC(=O)C(C)N(C)C(=O)C(C)C)C)OC(=O)C)C)OC)(NC(=O)O2)O	778.29	54	6	0.61	10	12	2	205.02	182.77	3.48	2.49	3.15	1.06	2.56	2.55	-5.66	0.00172	2.21e-06	Moderately soluble	-5.97	0.000828	1.06e-06	Moderately soluble	-5.34	0.00354	4.55e-06	Moderately soluble	Low	No	Yes	No	No	No	No	Yes	-9.28	2	3	1	1	3	0.17	0	2	2	9.05	No
Convallatoxin	441852	CC1C(C(C(C(O1)OC2CCC3(C4CCC5(C(CCC5(C4CCC3(C2)O)O)C6=CC(=O)OC6)C)C=O)O)O)O	550.64	39	0	0.86	4	10	5	137.38	162.98	2.94	-0.48	0.75	0.31	1.11	0.93	-2.69	1.13	0.00205	Soluble	-2.48	1.84	0.00334	Soluble	-1.44	19.8	0.036	Soluble	Low	No	Yes	No	No	No	No	No	-10	1	3	1	1	1	0.55	0	2	1	6.85	No
Corytuberine	160500	CN1CCC2=CC(=C(C3=C2C1CC4=C3C(=C(C=C4)OC)O)O)OC	327.37	24	12	0.37	2	5	2	96	62.16	3.11	2.24	2.16	1.75	2.95	2.44	-3.52	0.0991	0.000303	Soluble	-3.18	0.216	0.000659	Soluble	-4.59	0.00841	2.57e-05	Moderately soluble	High	Yes	Yes	Yes	No	No	Yes	Yes	-6.71	0	0	0	0	0	0.55	0	0	0	3.64	No
Coumarin	323	C1=CC=C2C(=C1)C=CC(=O)O2	146.14	11	10	0	0	2	0	42.48	30.21	1.75	1.39	1.79	1.65	2.5	1.82	-2.29	0.742	0.00508	Soluble	-1.63	3.44	0.0235	Very soluble	-3.59	0.0377	0.000258	Soluble	High	Yes	No	Yes	No	No	No	No	-6.2	0	2	0	0	1	0.55	0	1	1	2.74	No
Crotepoxide	161314	CC(=O)OC1C2C(O2)C3C(C1OC(=O)C)(O3)COC(=O)C4=CC=CC=C4	362.33	26	6	0.5	8	8	0	84.23	103.96	2.5	0.8	0.63	0.75	1.82	1.3	-2.23	2.12	0.00584	Soluble	-2.56	0.988	0.00273	Soluble	-2.57	0.984	0.00272	Soluble	High	No	No	No	No	No	No	Yes	-7.94	0	0	0	0	0	0.55	0	2	2	4.16	Yes
Cryptopleurine	92765	COC1=CC2=C(C=C1)C3=C(CC4CCCCN4C3)C5=CC(=C(C=C52)OC)OC	377.48	28	14	0.42	3	4	0	117.48	30.93	4.09	5.12	4.4	3.25	4.91	4.35	-5.58	0.000998	2.64e-06	Moderately soluble	-5.51	0.00116	3.06e-06	Moderately soluble	-7.12	2.88e-05	7.64e-08	Poorly soluble	High	Yes	Yes	No	No	Yes	Yes	Yes	-4.97	0	0	0	0	1	0.55	0	1	2	3.45	Yes
Cucurbitacin-B	5281316	CC(=O)OC(C)(C)C=CC(=O)C(C)(C1C(CC2(C1(CC(=O)C3(C2CC=C4C3CC(C(=O)C4(C)C)O)C)C)C)O)O	558.7	40	0	0.75	6	8	3	150.94	138.2	3.45	2.64	3.5	1.76	4.5	3.17	-4.57	0.015	2.68e-05	Moderately soluble	-5.19	0.00358	6.41e-06	Moderately soluble	-4.26	0.0305	5.46e-05	Moderately soluble	Low	No	Yes	No	No	No	No	Yes	-7.83	1	3	0	1	0	0.55	0	2	1	6.79	No
Cucurbitacin-I	5281321	CC1(C2=CCC3C4(CC(C(C4(CC(=O)C3(C2C=C(C1=O)O)C)C)C(C)(C(=O)C=CC(C)(C)O)O)O)C)C	514.65	37	0	0.7	4	7	4	141.14	132.13	2.8	2.68	3.62	1.36	3.94	2.88	-4.46	0.018	3.51e-05	Moderately soluble	-5.11	0.00402	7.82e-06	Moderately soluble	-3.65	0.116	0.000226	Soluble	Low	No	Yes	No	No	No	No	Yes	-7.54	1	3	0	1	0	0.55	0	2	1	6.61	No
Curcumenol	167812	CC1CCC2C13CC(=C(C)C)C(O3)(C=C2C)O	234.33	17	0	0.73	0	2	1	69.25	29.46	2.83	2.24	3.18	3.04	2.96	2.85	-2.7	0.463	0.00198	Soluble	-2.49	0.751	0.0032	Soluble	-2.67	0.503	0.00215	Soluble	High	Yes	No	No	No	No	No	No	-6.14	0	0	0	0	0	0.55	0	1	1	5.73	No
CURCUMIN	969516	COC1=C(C=CC(=C1)C=CC(=O)CC(=O)C=CC2=CC(=C(C=C2)O)OC)O	368.38	27	12	0.14	8	6	2	102.8	93.06	3.27	3.2	3.15	1.47	4.04	3.03	-3.94	0.0422	0.000115	Soluble	-4.83	0.0055	1.49e-05	Moderately soluble	-4.45	0.0131	3.56e-05	Moderately soluble	High	No	No	No	No	Yes	No	Yes	-6.28	0	0	0	0	0	0.55	0	2	2	2.97	No
Curcumin	969516	COC1=C(C=CC(=C1)C=CC(=O)CC(=O)C=CC2=CC(=C(C=C2)O)OC)O	368.38	27	12	0.14	8	6	2	102.8	93.06	3.27	3.2	3.15	1.47	4.04	3.03	-3.94	0.0422	0.000115	Soluble	-4.83	0.0055	1.49e-05	Moderately soluble	-4.45	0.0131	3.56e-05	Moderately soluble	High	No	No	No	No	Yes	No	Yes	-6.28	0	0	0	0	0	0.55	0	2	2	2.97	No
CURCUMOL	14240392	CC1CCC2C13CC(C(O3)(CC2=C)O)C(C)C	236.35	17	0	0.87	1	2	1	69.73	29.46	2.31	2.82	3.11	3.15	3.13	2.9	-3.02	0.228	0.000964	Soluble	-3.1	0.189	0.000801	Soluble	-2.7	0.467	0.00198	Soluble	High	Yes	No	No	No	No	No	No	-5.74	0	0	0	0	0	0.55	0	1	1	5.52	No
CURDIONE	6441391	CC1CCC=C(CC(=O)C(CC1=O)C(C)C)C	236.35	17	0	0.73	1	2	0	72.03	34.14	2.8	2.65	3.55	2.54	3.51	3.01	-2.91	0.292	0.00123	Soluble	-3.02	0.227	0.000959	Soluble	-3.33	0.109	0.000462	Soluble	High	Yes	No	No	No	No	No	No	-5.86	0	0	0	0	0	0.55	0	1	1	4.44	No
CYCLEANEONINE	159552	CN1CCC2=CC(=C3C(=C2C1CC4=CC=C(C=C4)OC5=C6C(CC7=CC=C(CO3)C=C7)N(CCC6=CC(=C5OC)OC)C)O)OC	622.75	46	24	0.37	3	8	1	186.07	72.86	5.03	6.27	5.08	3.46	5.74	5.12	-7.84	9.02e-06	1.45e-08	Poorly soluble	-7.59	1.61e-05	2.58e-08	Poorly soluble	-10.38	2.59e-08	4.16e-11	Insoluble	High	No	No	No	No	No	No	No	-5.65	1	3	0	0	2	0.55	1	0	2	7.04	Yes
Cymarin	441853	CC1C(C(CC(O1)OC2CCC3(C4CCC5(C(CCC5(C4CCC3(C2)O)O)C6=CC(=O)OC6)C)C=O)OC)O	548.66	39	0	0.87	5	9	3	140.95	131.75	3.52	0.64	2.43	1.27	2.56	2.08	-3.31	0.266	0.000484	Soluble	-2.98	0.572	0.00104	Soluble	-2.95	0.61	0.00111	Soluble	High	No	Yes	No	No	No	No	No	-9.19	1	3	0	1	0	0.55	0	2	1	6.84	No
Cysteine	5862	C(C(C(=O)O)N)S	121.16	7	0	0.67	2	3	2	28.94	102.12	0.37	-2.49	-0.67	-3.06	-0.69	-1.31	1.11	1560	12.9	Highly soluble	0.89	936	7.73	Highly soluble	0.59	470	3.88	Soluble	High	No	No	No	No	No	No	No	-8.81	0	4	0	0	3	0.55	0	1	1	1.75	No
Daidzein	5281708	C1=CC(=CC=C1C2=COC3=C(C2=O)C=CC(=C3)O)O	254.24	19	16	0	1	4	2	71.97	70.67	1.77	2.47	2.87	1.08	3.02	2.24	-3.53	0.0751	0.000295	Soluble	-3.6	0.0641	0.000252	Soluble	-4.98	0.00264	1.04e-05	Moderately soluble	High	Yes	No	Yes	No	No	Yes	Yes	-6.1	0	0	0	0	0	0.55	0	0	0	2.79	No
Daidzin	107971	C1=CC(=CC=C1C2=COC3=C(C2=O)C=CC(=C3)OC4C(C(C(C(O4)CO)O)O)O)O	416.38	30	16	0.29	4	9	5	104.09	149.82	1.77	0.67	0.34	-1.11	0.82	0.5	-2.97	0.442	0.00106	Soluble	-3.39	0.169	0.000405	Soluble	-3.28	0.218	0.000522	Soluble	Low	No	No	No	No	No	No	No	-8.36	0	0	1	1	0	0.55	0	0	1	5.01	No
Daphnoretin	5281406	COC1=C(C=C2C(=C1)C=C(C(=O)O2)OC3=CC4=C(C=C3)C=CC(=O)O4)O	352.29	26	20	0.05	3	7	1	93.56	99.11	2.87	3.25	3.41	1.78	3.52	2.97	-4.44	0.0127	3.61e-05	Moderately soluble	-5.01	0.00348	9.88e-06	Moderately soluble	-6.59	8.97e-05	2.55e-07	Poorly soluble	High	No	No	Yes	No	Yes	No	No	-6.14	0	0	0	0	0	0.55	0	1	1	3.48	No
D-Catechin	9064	C1C(C(OC2=CC(=CC(=C21)O)O)C3=CC(=C(C=C3)O)O)O	290.27	21	12	0.2	1	6	5	74.33	110.38	1.47	0.36	1.22	0.24	0.98	0.85	-2.22	1.74	0.00598	Soluble	-2.24	1.66	0.00572	Soluble	-2.14	2.09	0.00719	Soluble	High	No	Yes	No	No	No	No	No	-7.82	0	0	0	0	0	0.55	1	1	0	3.5	No
Delphinidin	68245	C1=C(C=C(C(=C1O)O)O)C2=[O+]C3=CC(=CC(=C3C=C2O)O)O.[Cl-]	338.7	23	16	0	1	7	6	84.05	134.52	-5.53	1.22	-0.38	0.03	-0.25	-0.98	-3.16	0.236	0.000696	Soluble	-3.64	0.0772	0.000228	Soluble	-2.07	2.86	0.00843	Soluble	High	No	Yes	No	No	No	No	No	-7.5	1	0	0	1	1	0.55	1	2	0	3.21	No
Desoxypodophyllotoxin	345501	COC1=CC(=CC(=C1OC)OC)C2C3C(CC4=CC5=C(C=C24)OCO5)COC3=O	398.41	29	12	0.41	4	7	0	102.68	72.45	3.39	3.12	2.92	2.21	3.79	3.09	-4.32	0.0192	4.81e-05	Moderately soluble	-4.31	0.0195	4.89e-05	Moderately soluble	-5.57	0.00107	2.68e-06	Moderately soluble	High	Yes	No	No	Yes	Yes	Yes	Yes	-6.52	0	0	0	0	0	0.55	0	0	1	4.31	No
Diallyl-Disulfide	16590	C=CCSSCC=C	146.27	8	0	0.33	5	0	0	45.19	50.6	2.49	2.2	2.74	2.35	2.17	2.39	-1.8	2.3	0.0157	Very soluble	-2.9	0.186	0.00127	Soluble	-1.78	2.42	0.0166	Soluble	High	Yes	No	No	No	No	No	No	-5.63	0	2	0	0	1	0.55	0	2	1	3.12	No
DIALLYL-SULFIDE	11617	C=CCSCC=C	114.21	7	0	0.33	4	0	0	37.6	25.3	2.11	2.16	2.09	2.35	1.97	2.14	-1.64	2.59	0.0227	Very soluble	-2.32	0.542	0.00474	Soluble	-1.64	2.65	0.0232	Soluble	High	Yes	No	No	No	No	No	No	-5.46	0	3	0	0	2	0.55	0	1	1	2.34	No
Digiferrugineol	32209	C1=CC=C2C(=C1)C(=O)C3=C(C2=O)C(=C(C=C3)CO)O	254.24	19	12	0.07	1	4	2	67.9	74.6	1.91	2.63	1.51	0.66	2.91	1.92	-3.47	0.0853	0.000335	Soluble	-3.85	0.0362	0.000142	Soluble	-4.5	0.008	3.15e-05	Moderately soluble	High	No	No	Yes	No	No	No	Yes	-5.98	0	0	0	0	0	0.55	1	0	0	2.53	Yes
Digitonin	6474107	CC1CCC2(C(C3C(O2)C(C4C3(CCC5C4CCC6C5(CC(C(C6)OC7C(C(C(C(O7)CO)OC8C(C(C(C(O8)CO)O)OC9C(C(C(CO9)O)O)O)OC2C(C(C(C(O2)CO)O)OC2C(C(C(C(O2)CO)O)O)O)O)O)O)O)C)C)O)C)OC1	1229.31	85	0	1	14	29	17	280.34	454.67	4.31	-3.91	-6.5	-7.25	-7.56	-4.18	-4.07	0.104	8.42e-05	Moderately soluble	-5.04	0.0112	9.08e-06	Moderately soluble	6	1240000000	1010000	Soluble	Low	No	Yes	No	No	No	No	No	-16.57	3	4	2	1	6	0.17	0	1	2	10	No
Digoxin	2724385	CC1C(C(CC(O1)OC2C(OC(CC2O)OC3C(OC(CC3O)OC4CCC5(C(C4)CCC6C5CC(C7(C6(CCC7C8=CC(=O)OC8)O)C)O)C)C)C)O)O	780.94	55	0	0.93	7	14	6	196.1	203.06	4.84	1.26	2.22	0.38	0.65	1.87	-5.01	0.00757	9.69e-06	Moderately soluble	-5.12	0.00588	7.53e-06	Moderately soluble	-1.43	29.3	0.0375	Soluble	Low	No	Yes	No	No	No	No	No	-10.17	3	3	1	1	5	0.17	0	1	1	8.81	No
Dihydrocoumarin	660	C1CC(=O)OC2=CC=CC=C21	148.16	11	6	0.22	0	2	0	40.79	26.3	1.76	1.64	1.54	1.86	2.46	1.85	-2.2	0.945	0.00638	Soluble	-1.81	2.32	0.0157	Very soluble	-2.84	0.216	0.00146	Soluble	High	Yes	No	No	No	No	No	No	-6.04	0	2	0	0	1	0.55	0	1	1	1.78	No
Dihydrocucurbitacin-B	267250	CC(=O)OC(C)(C)CCC(=O)C(C)(C1C(CC2(C1(CC(=O)C3(C2CC=C4C3CC(C(=O)C4(C)C)O)C)C)C)O)O	560.72	40	0	0.81	7	8	3	151.41	138.2	3.52	2.7	3.72	1.85	4.68	3.29	-4.56	0.0156	2.78e-05	Moderately soluble	-5.26	0.00312	5.56e-06	Moderately soluble	-4.98	0.00587	1.05e-05	Moderately soluble	Low	No	Yes	No	No	No	No	Yes	-7.8	1	3	0	1	0	0.55	0	1	1	6.68	No
Diosmetin	5281612	COC1=C(C=C(C=C1)C2=CC(=O)C3=C(C=C(C=C3O2)O)O)O	300.26	22	16	0.06	2	6	3	80.48	100.13	2.47	3.1	2.59	0.22	2.55	2.19	-4.06	0.0261	8.69e-05	Moderately soluble	-4.87	0.00404	1.35e-05	Moderately soluble	-4.52	0.00907	3.02e-05	Moderately soluble	High	No	No	Yes	No	Yes	Yes	Yes	-5.93	0	0	0	0	0	0.55	0	0	0	3.05	No
Diosmin	5281613	CC1C(C(C(C(O1)OCC2C(C(C(C(O2)OC3=CC(=C4C(=C3)OC(=CC4=O)C5=CC(=C(C=C5)OC)O)O)O)O)O)O)O)O	608.54	43	16	0.46	7	15	8	143.82	238.2	3.05	0.14	-1.09	-3.23	-1.08	-0.44	-3.51	0.186	0.000306	Soluble	-4.7	0.0122	2e-05	Moderately soluble	-1.57	16.5	0.027	Soluble	Low	No	Yes	No	No	No	No	No	-9.91	3	4	1	1	4	0.17	0	0	1	6.48	No
Hecogenin	91453	CC1=CCC(CC1)C(=C)C	136.23	10	0	0.6	1	0	0	47.12	0	2.72	4.57	3.31	3.27	2.97	3.37	-3.5	0.0433	0.000318	Soluble	-4.29	0.00693	5.09e-05	Moderately soluble	-2.26	0.754	0.00553	Soluble	Low	Yes	No	No	No	Yes	No	No	-3.89	0	1	0	0	2	0.55	0	1	2	3.46	No
D-Limonene	440917	CC1=CCC(CC1)C(=C)C	136.23	10	0	0.6	1	0	0	47.12	0	2.72	4.57	3.31	3.27	2.97	3.37	-3.5	0.0433	0.000318	Soluble	-4.29	0.00693	5.09e-05	Moderately soluble	-2.26	0.754	0.00553	Soluble	Low	Yes	No	No	No	Yes	No	No	-3.89	0	1	0	0	2	0.55	0	1	2	3.46	No
D-Tetrandrine	73078	CN1CCC2=CC(=C3C=C2C1CC4=CC=C(C=C4)OC5=C(C=CC(=C5)CC6C7=C(O3)C(=C(C=C7CCN6C)OC)OC)OC)OC	622.75	46	24	0.37	4	8	0	186.07	61.86	4.87	6.66	5.75	3.73	6.06	5.41	-8.02	5.96e-06	9.57e-09	Poorly soluble	-7.76	1.08e-05	1.73e-08	Poorly soluble	-10.8	9.78e-09	1.57e-11	Insoluble	High	No	No	No	No	No	No	No	-5.37	1	4	0	0	2	0.55	0	0	2	7.01	Yes
Eicosanol	12404	CCCCCCCCCCCCCCCCCCCCO	298.55	21	0	1	18	1	1	99.42	20.23	5.31	9.28	7.02	5.39	7.42	6.88	-6.35	0.000134	4.47e-07	Poorly soluble	-9.61	7.4e-08	2.48e-10	Poorly soluble	-7.37	1.26e-05	4.24e-08	Poorly soluble	Low	No	No	Yes	No	No	No	No	-1.53	1	1	1	1	3	0.55	0	0	2	2.75	No
Elemene	6918391	CC(=C)C1CCC(C(C1)C(=C)C)(C)C=C	204.35	15	0	0.6	3	0	0	70.42	0	3.37	6.11	4.75	4.53	4.5	4.65	-4.76	0.00357	1.74e-05	Moderately soluble	-5.89	0.000262	1.28e-06	Moderately soluble	-3.58	0.0536	0.000262	Soluble	Low	No	No	No	Yes	Yes	No	No	-3.21	1	0	0	0	2	0.55	0	1	2	3.63	No
2-Mercaptoethanesulfonic acid	398	C(CS(=O)(=O)O)S	302.19	22	16	0	0	8	4	75.31	141.34	0.79	1.1	1.31	0.14	1.67	1	-2.94	0.343	0.00114	Soluble	-3.66	0.066	0.000218	Soluble	-3.35	0.136	0.000449	Soluble	High	No	No	Yes	No	No	No	No	-7.36	0	0	1	1	0	0.55	1	3	0	3.17	No
Ellagic-Acid	5281855	C1=C2C3=C(C(=C1O)O)OC(=O)C4=CC(=C(C(=C43)OC2=O)O)O	302.19	22	16	0	0	8	4	75.31	141.34	0.79	1.1	1.31	0.14	1.67	1	-2.94	0.343	0.00114	Soluble	-3.66	0.066	0.000218	Soluble	-3.35	0.136	0.000449	Soluble	High	No	No	Yes	No	No	No	No	-7.36	0	0	1	1	0	0.55	1	3	0	3.17	No
Emetine	10219	CCC1CN2CCC3=CC(=C(C=C3C2CC1CC4C5=CC(=C(C=C5CCN4)OC)OC)OC)OC	480.64	35	12	0.59	7	6	1	147.05	52.19	4.67	4.74	3.53	3.04	4.98	4.19	-5.6	0.00121	2.52e-06	Moderately soluble	-5.57	0.00131	2.72e-06	Moderately soluble	-7.7	9.59e-06	2e-08	Poorly soluble	High	Yes	Yes	No	No	No	No	No	-5.87	0	3	0	0	0	0.55	0	0	2	4.87	No
Enterodiol	115089	C1=CC(=CC(=C1)O)CC(CO)C(CC2=CC(=CC=C2)O)CO	302.36	22	12	0.33	7	4	4	86.3	80.92	2.03	2.57	2.1	2.2	3.18	2.42	-3.28	0.16	0.00053	Soluble	-3.92	0.0366	0.000121	Soluble	-4.32	0.0145	4.8e-05	Moderately soluble	High	No	Yes	No	No	No	Yes	No	-6.32	0	0	0	0	0	0.55	0	0	0	2.71	No
Enterolactone	10685477	C1C(C(C(=O)O1)CC2=CC(=CC=C2)O)CC3=CC(=CC=C3)O	298.33	22	12	0.28	4	4	2	83.15	66.76	1.84	3.32	2.67	2.54	3.35	2.74	-3.92	0.0358	0.00012	Soluble	-4.4	0.0119	4e-05	Moderately soluble	-4.84	0.0043	1.44e-05	Moderately soluble	High	Yes	Yes	No	No	No	Yes	No	-5.76	0	0	0	0	0	0.55	0	0	0	2.9	No
Epicatechin	72276	C1C(C(OC2=CC(=CC(=C21)O)O)C3=CC(=C(C=C3)O)O)O	290.27	21	12	0.2	1	6	5	74.33	110.38	1.47	0.36	1.22	0.24	0.98	0.85	-2.22	1.74	0.00598	Soluble	-2.24	1.66	0.00572	Soluble	-2.14	2.09	0.00719	Soluble	High	No	Yes	No	No	No	No	No	-7.82	0	0	0	0	0	0.55	1	1	0	3.5	No
Epicatechin-Gallate	107905	C1C(C(OC2=CC(=CC(=C21)O)O)C3=CC(=C(C=C3)O)O)OC(=O)C4=CC(=C(C(=C4)O)O)O	442.37	32	18	0.14	4	10	7	110.04	177.14	1.44	1.53	2.2	0.05	1.04	1.25	-3.7	0.0885	0.0002	Soluble	-4.86	0.00612	1.38e-05	Moderately soluble	-3.09	0.36	0.000815	Soluble	Low	No	No	No	No	No	No	No	-7.91	1	0	1	1	2	0.55	1	1	1	4.16	No
Eriodictyol	440735	C1C(OC2=CC(=CC(=C2C1=O)O)O)C3=CC(=C(C=C3)O)O	288.25	21	12	0.13	1	6	4	73.59	107.22	1.62	2.02	1.89	0.16	1.56	1.45	-3.26	0.16	0.000554	Soluble	-3.9	0.0364	0.000126	Soluble	-2.84	0.419	0.00145	Soluble	High	No	Yes	No	No	No	No	Yes	-6.62	0	0	0	0	0	0.55	1	1	0	3.11	No
Esculetin	5281416	C1=CC(=O)OC2=CC(=C(C=C21)O)O	178.14	13	10	0	0	4	2	46.53	70.67	1.25	1.22	1.2	0.45	1.46	1.12	-2.28	0.93	0.00522	Soluble	-2.3	0.89	0.005	Soluble	-2.46	0.619	0.00348	Soluble	High	No	No	Yes	No	No	No	No	-6.52	0	1	0	0	1	0.55	1	2	1	2.61	No
Esculin	5281417	C1=CC(=O)OC2=CC(=C(C=C21)OC3C(C(C(C(O3)CO)O)O)O)O	340.28	24	10	0.4	3	9	5	78.65	149.82	1.04	-0.61	-1.32	-1.48	-0.72	-0.62	-1.68	7.18	0.0211	Very soluble	-2.06	2.93	0.00862	Soluble	-0.82	50.9	0.15	Soluble	Low	No	No	No	No	No	No	No	-8.81	0	1	1	1	0	0.55	0	1	0	4.69	No
Estragole	8815	COC1=CC=C(C=C1)CC=C	148.2	11	6	0.2	3	1	0	47.04	9.23	2.47	3.37	2.42	2.67	2.96	2.78	-3.09	0.121	0.000817	Soluble	-3.24	0.0849	0.000573	Soluble	-3.35	0.0654	0.000442	Soluble	High	Yes	No	Yes	No	No	No	No	-4.81	0	1	0	0	2	0.55	0	1	1	1.28	Yes
Ethyl-Gallate	13250	CCOC(=O)C1=CC(=C(C(=C1)O)O)O	198.17	14	6	0.22	3	5	3	48.6	86.99	1.21	1.3	0.98	0.49	0.62	0.92	-2.01	1.95	0.00984	Soluble	-2.73	0.372	0.00187	Soluble	-1.16	13.8	0.0695	Soluble	High	No	No	No	No	No	No	No	-6.59	0	0	0	0	1	0.55	1	1	1	1.69	Yes
Etoposide	36462	CC1OCC2C(O1)C(C(C(O2)OC3C4COC(=O)C4C(C5=CC6=C(C=C35)OCO6)C7=CC(=C(C(=C7)OC)O)OC)O)O	588.56	42	12	0.55	5	13	3	139.11	160.83	3.31	0.6	1.01	-0.14	0.95	1.15	-3.75	0.105	0.000178	Soluble	-3.55	0.165	0.000281	Soluble	-3.18	0.385	0.000655	Soluble	Low	No	Yes	No	No	No	Yes	No	-9.46	2	3	1	1	2	0.17	0	0	1	6.27	No
Eugenol	3314	COC1=C(C=CC(=C1)CC=C)O	164.2	12	6	0.2	3	2	1	49.06	29.46	2.37	2.27	2.13	2.01	2.48	2.25	-2.46	0.569	0.00347	Soluble	-2.53	0.49	0.00298	Soluble	-2.79	0.265	0.00161	Soluble	High	Yes	No	Yes	No	No	No	No	-5.69	0	0	0	0	1	0.55	0	1	1	1.58	Yes
Eupatoretin	275525	COC1=C(C=C(C=C1)C2=C(C(=O)C3=C(C(=C(C=C3O2)OC)OC)OC)O)O	374.34	27	16	0.21	5	8	2	97.93	107.59	3.22	2.56	2.91	-0.12	3.19	2.35	-3.88	0.0491	0.000131	Soluble	-4.47	0.0128	3.41e-05	Moderately soluble	-5.43	0.00138	3.69e-06	Moderately soluble	High	No	No	Yes	No	Yes	No	Yes	-6.77	0	0	0	0	0	0.55	0	0	1	3.72	No
Eupatorin	97214	COC1=C(C=C(C=C1)C2=CC(=O)C3=C(C(=C(C=C3O2)OC)OC)O)O	344.32	25	16	0.17	4	7	2	91.44	98.36	3.07	3.4	2.9	0.17	3.12	2.53	-4.33	0.0162	4.72e-05	Moderately soluble	-5.14	0.00247	7.16e-06	Moderately soluble	-5.33	0.00163	4.72e-06	Moderately soluble	High	No	No	Yes	No	Yes	Yes	Yes	-5.99	0	0	0	0	0	0.55	0	0	0	3.43	No
Fabacein	5356030	CC(=O)OC1CC2(C3CC=C4C(C3(C(=O)CC2(C1C(C)(C(=O)C=CC(C)(C)OC(=O)C)O)C)C)CC(C(=O)C4(C)C)O)C	600.74	43	0	0.74	8	9	2	160.68	144.27	2.95	2.66	4.07	2.09	5.05	3.36	-4.71	0.0116	1.94e-05	Moderately soluble	-5.34	0.00274	4.56e-06	Moderately soluble	-4.86	0.00829	1.38e-05	Moderately soluble	Low	No	No	No	No	No	No	No	-8.08	1	3	1	1	1	0.55	0	3	2	6.96	No
Falcarinol	5281149	CCCCCCCC=CCC#CC#CC(C=C)O	244.37	18	0	0.53	8	1	1	80.37	20.23	3.86	5.49	4.01	4.26	5.08	4.54	-4.29	0.0127	5.18e-05	Moderately soluble	-5.67	0.000519	2.12e-06	Moderately soluble	-3.28	0.128	0.000522	Soluble	High	Yes	No	Yes	No	Yes	No	No	-3.89	1	0	0	0	2	0.55	0	2	3	4.33	No
Ferulic-Acid	445858	COC1=C(C=CC(=C1)C=CC(=O)O)O	194.18	14	6	0.1	3	4	2	51.63	66.76	1.62	1.51	1.39	1	1.26	1.36	-2.11	1.49	0.00768	Soluble	-2.52	0.586	0.00302	Soluble	-1.42	7.43	0.0383	Soluble	High	Yes	No	No	No	No	No	No	-6.41	0	0	0	0	1	0.85	0	1	1	1.93	No
Folic-Acid	135398658	C1=CC(=CC=C1C(=O)NC(CCC(=O)O)C(=O)O)NCC2=CN=C3C(=N2)C(=O)NC(=N3)N	441.4	32	16	0.21	10	9	6	111.92	213.28	0.02	-1.08	-0.38	-0.62	0.24	-0.36	-1.61	10.9	0.0248	Very soluble	-2.91	0.544	0.00123	Soluble	-4.6	0.0112	2.54e-05	Moderately soluble	Low	No	No	No	No	No	No	No	-9.76	2	0	1	1	2	0.11	0	0	2	3.43	No
Formononetin	5280378	COC1=CC=C(C=C1)C2=COC3=C(C2=O)C=CC(=C3)O	268.26	20	16	0.06	2	4	1	76.43	59.67	2.49	2.8	3.17	1.33	3.52	2.66	-3.73	0.0503	0.000187	Soluble	-3.71	0.0523	0.000195	Soluble	-5.68	0.000558	2.08e-06	Moderately soluble	High	Yes	No	Yes	No	No	Yes	Yes	-5.95	0	0	0	0	0	0.55	0	0	0	2.81	No
Fraxinol	3047739	COC1=C(C(=C2C=CC(=O)OC2=C1)OC)O	222.19	16	10	0.18	2	5	1	57.49	68.9	2.12	1.5	1.52	0.49	1.94	1.51	-2.49	0.714	0.00321	Soluble	-2.55	0.62	0.00279	Soluble	-3.3	0.112	0.000502	Soluble	High	Yes	No	Yes	No	No	No	No	-6.59	0	0	0	0	0	0.55	0	1	1	2.84	No
Galangin	5281616	C1=CC=C(C=C1)C2=C(C(=O)C3=C(C=C(C=C3O2)O)O)O	270.24	20	16	0	1	5	3	73.99	90.9	2.08	2.25	2.58	0.52	2.52	1.99	-3.46	0.0939	0.000348	Soluble	-3.79	0.0433	0.00016	Soluble	-4.4	0.0107	3.94e-05	Moderately soluble	High	No	No	Yes	No	No	Yes	Yes	-6.35	0	0	0	0	0	0.55	0	0	0	3.12	No
Gallic-Acid	370	C1=C(C=C(C(=C1O)O)O)C(=O)O	170.12	12	6	0	1	5	4	39.47	97.99	0.21	0.7	0.5	-0.16	-0.2	0.21	-1.64	3.9	0.0229	Very soluble	-2.34	0.786	0.00462	Soluble	-0.04	155	0.91	Soluble	High	No	No	No	No	No	No	Yes	-6.84	0	2	0	0	1	0.56	1	1	1	1.22	No
Gamma-Decalactone	12813	CCCCCCC1CCC(=O)O1	170.25	12	0	0.9	5	2	0	49.35	26.3	2.56	2.72	2.66	2.19	2.92	2.61	-2.28	0.895	0.00526	Soluble	-2.93	0.202	0.00119	Soluble	-2.79	0.274	0.00161	Soluble	High	Yes	No	No	No	No	No	No	-5.41	0	0	0	0	1	0.55	0	0	1	2.46	No
Gamma-Tocopherol	92729	CC1=C(C=C2CCC(OC2=C1C)(C)CCCC(C)CCCC(C)CCCC(C)C)O	416.68	30	6	0.79	12	2	1	134.31	29.46	5.76	10.33	8.53	5.94	9.2	7.95	-8.29	2.15e-06	5.16e-09	Poorly soluble	-10.89	5.38e-09	1.29e-11	Insoluble	-8.79	6.8e-07	1.63e-09	Poorly soluble	Low	No	Yes	No	No	No	No	No	-1.51	1	3	1	1	1	0.55	0	0	3	5	No
6,8-Diprenylgenistein	480783	CC(=CCC1=C(C(=C2C(=C1O)C(=O)C(=CO2)C3=CC=C(C=C3)O)CC=C(C)C)O)C	270.24	20	16	0	1	5	3	73.99	90.9	1.91	2.67	2.58	0.52	2.52	2.04	-3.72	0.0511	0.000189	Soluble	-4.23	0.0159	5.88e-05	Moderately soluble	-4.4	0.0107	3.94e-05	Moderately soluble	High	No	No	Yes	No	No	Yes	Yes	-6.05	0	0	0	0	0	0.55	0	0	0	2.87	No
2'-Hydroxygenistein	5282074	C1=CC(=C(C=C1O)O)C2=COC3=CC(=CC(=C3C2=O)O)O	270.24	20	16	0	1	5	3	73.99	90.9	1.91	2.67	2.58	0.52	2.52	2.04	-3.72	0.0511	0.000189	Soluble	-4.23	0.0159	5.88e-05	Moderately soluble	-4.4	0.0107	3.94e-05	Moderately soluble	High	No	No	Yes	No	No	Yes	Yes	-6.05	0	0	0	0	0	0.55	0	0	0	2.87	No
Genistein	5280961	C1=CC(=CC=C1C2=COC3=CC(=CC(=C3C2=O)O)O)O	270.24	20	16	0	1	5	3	73.99	90.9	1.91	2.67	2.58	0.52	2.52	2.04	-3.72	0.0511	0.000189	Soluble	-4.23	0.0159	5.88e-05	Moderately soluble	-4.4	0.0107	3.94e-05	Moderately soluble	High	No	No	Yes	No	No	Yes	Yes	-6.05	0	0	0	0	0	0.55	0	0	0	2.87	No
Geraniol	637566	CC(=CCCC(=CCO)C)C	154.25	11	0	0.6	4	1	1	50.4	20.23	2.75	3.56	2.67	2.59	2.35	2.78	-2.78	0.259	0.00168	Soluble	-3.67	0.033	0.000214	Soluble	-1.84	2.2	0.0143	Soluble	High	Yes	No	No	No	No	No	No	-4.71	0	1	0	0	2	0.55	0	1	2	2.58	No
Geranylhydroquinone	5281857	CC(=CCCC(=CCC1=C(C=CC(=C1)O)O)C)C	246.34	18	6	0.38	5	2	2	77.77	40.46	3.07	5	4.33	3.54	4	3.99	-4.43	0.00907	3.68e-05	Moderately soluble	-5.59	0.000634	2.57e-06	Moderately soluble	-3.81	0.0382	0.000155	Soluble	High	Yes	No	Yes	Yes	Yes	No	No	-4.25	0	0	0	0	0	0.55	0	2	2	2.53	No
Gingerol	442793	CCCCCC(CC(=O)CCC1=CC(=C(C=C1)O)OC)O	294.39	21	6	0.59	10	4	2	84.55	66.76	3.48	2.76	3.23	2.14	4.04	3.13	-2.96	0.326	0.00111	Soluble	-3.82	0.0448	0.000152	Soluble	-4.58	0.00765	2.6e-05	Moderately soluble	High	Yes	No	Yes	No	No	Yes	No	-6.14	0	0	0	0	0	0.55	0	0	1	2.81	No
Ginsenosides	3086007	CC(=CCCC(C)(C1CCC2(C1CCC3C2(CCC4C3(CCC(C4(C)C)O)C)C)C)O)C	444.73	32	0	0.93	4	2	2	138.72	40.46	5.03	8.54	7.53	6	6.65	6.75	-7.71	8.6e-06	1.93e-08	Poorly soluble	-9.26	2.43e-07	5.46e-10	Poorly soluble	-6.17	0.000299	6.71e-07	Poorly soluble	Low	No	No	No	No	No	No	No	-2.95	1	3	0	1	1	0.55	0	1	2	5.98	No
Gitoxigenin	348482	CC12CCC(CC1CCC3C2CCC4(C3(CC(C4C5=CC(=O)OC5)O)O)C)O	390.51	28	0	0.87	1	5	3	105.92	86.99	2.71	1.6	2.58	2.73	2.55	2.43	-3.2	0.245	0.000626	Soluble	-3.04	0.358	0.000916	Soluble	-2.65	0.88	0.00225	Soluble	High	No	Yes	No	No	No	No	No	-7.55	0	0	0	0	0	0.55	0	0	1	5.7	No
Glabrene	480774	CC1(C=CC2=C(C=CC(=C2O1)C3=CC4=C(C=C(C=C4)O)OC3)O)C	322.35	24	12	0.2	1	4	2	94.36	58.92	2.79	3.64	4	2.65	3.75	3.36	-4.44	0.0118	3.67e-05	Moderately soluble	-4.57	0.00876	2.72e-05	Moderately soluble	-4.93	0.0038	1.18e-05	Moderately soluble	High	Yes	Yes	Yes	Yes	Yes	Yes	Yes	-5.68	0	0	0	0	0	0.55	0	1	1	3.54	No
Glabridin	124052	CC1(C=CC2=C(O1)C=CC3=C2OCC(C3)C4=C(C=C(C=C4)O)O)C	324.37	24	12	0.3	1	4	2	93.25	58.92	2.97	3.89	3.89	2.73	3.76	3.45	-4.61	0.00804	2.48e-05	Moderately soluble	-4.83	0.00485	1.5e-05	Moderately soluble	-4.95	0.00367	1.13e-05	Moderately soluble	High	Yes	Yes	Yes	Yes	Yes	Yes	Yes	-5.52	0	0	0	0	0	0.55	0	0	1	4.04	No
Glabrol	11596309	CC(=CCC1=C(C=CC(=C1)C2CC(=O)C3=C(O2)C(=C(C=C3)O)CC=C(C)C)O)C	392.49	29	12	0.32	5	4	2	116.99	66.76	4.04	6.05	5.5	3.38	6.02	5	-6.06	0.000341	8.69e-07	Poorly soluble	-7.23	2.3e-05	5.87e-08	Poorly soluble	-6.46	0.000136	3.47e-07	Poorly soluble	High	No	No	No	Yes	Yes	No	Yes	-4.4	0	0	0	0	1	0.55	0	1	2	4.15	No
Glaziovine	65631	CN1CCC2=CC(=C(C3=C2C1CC34C=CC(=O)C=C4)O)OC	297.35	22	6	0.39	1	4	1	87.92	49.77	2.63	2.21	1.56	1.81	2.35	2.11	-3.21	0.183	0.000614	Soluble	-2.89	0.383	0.00129	Soluble	-3.14	0.213	0.000718	Soluble	High	Yes	Yes	Yes	No	Yes	Yes	No	-6.54	0	0	0	0	0	0.55	0	0	0	4.16	No
Glutathione	124886	C(CC(=O)NC(CS)C(=O)NCC(=O)O)C(C(=O)O)N	307.32	20	0	0.6	11	7	5	70.37	197.62	0.73	-4.5	-2.21	-4.04	-1.37	-2.28	1.82	20100	65.4	Highly soluble	0.97	2860	9.3	Highly soluble	-0.08	254	0.826	Soluble	Low	No	No	No	No	No	No	No	-11.37	0	1	2	1	2	0.11	0	1	1	3.06	Yes
Glycitein	5317750	COC1=C(C=C2C(=C1)C(=O)C(=CO2)C3=CC=C(C=C3)O)O	284.26	21	16	0.06	2	5	2	78.46	79.9	2.36	2.44	2.88	0.77	3.03	2.3	-3.57	0.0763	0.000268	Soluble	-3.76	0.0493	0.000173	Soluble	-5.1	0.00225	7.91e-06	Moderately soluble	High	No	No	Yes	No	No	Yes	Yes	-6.3	0	0	0	0	0	0.55	0	0	0	2.95	No
Glycyrrhizin	14982	CC1(C2CCC3(C(C2(CCC1OC4C(C(C(C(O4)C(=O)O)O)O)OC5C(C(C(C(O5)C(=O)O)O)O)O)C)C(=O)C=C6C3(CCC7(C6CC(CC7)(C)C(=O)O)C)C)C)C	822.93	58	0	0.86	7	16	8	202.84	267.04	2.15	2.8	2.25	0.02	0.52	1.55	-6.24	0.000469	5.7e-07	Poorly soluble	-8.06	7.09e-06	8.62e-09	Poorly soluble	-1.39	33.8	0.041	Soluble	Low	No	Yes	No	No	No	No	No	-9.33	3	3	1	1	4	0.11	0	1	1	8.84	No
Gossypol	3503	CC1=CC2=C(C(=C(C(=C2C(C)C)O)O)C=O)C(=C1C3=C(C4=C(C=C3C)C(=C(C(=C4C=O)O)O)C(C)C)O)O	518.55	38	20	0.27	5	8	6	148.9	155.52	3.36	6.93	6.38	2.05	6.5	5.04	-7.48	1.72e-05	3.31e-08	Poorly soluble	-10.01	5.09e-08	9.81e-11	Insoluble	-6.93	6.02e-05	1.16e-07	Poorly soluble	Low	No	No	No	Yes	Yes	No	No	-4.54	2	3	1	2	3	0.17	1	2	2	3.55	Yes
Harringtonine	276389	CC(C)(CCC(CC(=O)OC)(C(=O)OC1C2C3=CC4=C(C=C3CCN5C2(CCC5)C=C1OC)OCO4)O)O	531.59	38	6	0.64	10	10	2	139.86	123.99	4.35	0.46	1.81	1.2	2.87	2.14	-2.88	0.697	0.00131	Soluble	-2.63	1.24	0.00233	Soluble	-4.15	0.0377	7.1e-05	Moderately soluble	High	No	No	No	No	No	Yes	Yes	-9.22	1	3	0	0	0	0.55	0	1	2	6.31	No
Hederasaponin-C	3037108	CC(CC(CC(CC(CC(C(C(C(C(C(C(C(C(C(C(C(C(C(C(C(C(CC(COC1CCC2(C(C1(C)CO)CCC3(C2CC=C4C3(CCC5(C4CC(CC5)(C)C)C(=O)O)C)C)C)O)O)[O-])O)O)O)O)O)O)O)O)O)O)O)O)O)O)O)O)O)O)O	531.59	38	6	0.64	10	10	2	139.86	123.99	4.35	0.46	1.81	1.2	2.87	2.14	-2.88	0.697	0.00131	Soluble	-2.63	1.24	0.00233	Soluble	-4.15	0.0377	7.1e-05	Moderately soluble	High	No	No	No	No	No	Yes	Yes	-9.22	1	3	0	0	0	0.55	0	1	2	6.31	No
Hellebrigenin-3-Acetate	19985	CC(=O)OC1CCC2(C3CCC4(C(CCC4(C3CCC2(C1)O)O)C5=COC(=O)C=C5)C)C=O	458.54	33	6	0.73	4	7	2	120.99	114.04	2.82	1.78	3.11	2.2	3.66	2.71	-3.67	0.0969	0.000211	Soluble	-3.79	0.0738	0.000161	Soluble	-4.81	0.00707	1.54e-05	Moderately soluble	High	No	Yes	No	No	No	Yes	Yes	-7.83	0	0	0	0	0	0.55	0	1	1	5.73	No
Hellebrin	441859	CC1C(C(C(C(O1)OC2CCC3(C4CCC5(C(CCC5(C4CCC3(C2)O)O)C6=COC(=O)C=C6)C)C=O)O)O)OC7C(C(C(C(O7)CO)O)O)O	724.79	51	6	0.83	7	15	8	174.86	246.04	2	-1.51	-0.79	-1.91	-0.46	-0.53	-3.01	0.712	0.000983	Soluble	-3.15	0.512	0.000706	Soluble	-1.16	49.8	0.0687	Soluble	Low	No	No	No	No	No	No	No	-11.79	3	4	1	1	4	0.17	0	2	1	8	No
Hesperetin	72281	COC1=C(C=C(C=C1)C2CC(=O)C3=C(C=C(C=C3O2)O)O)O	302.28	22	12	0.19	2	6	3	78.06	96.22	2.24	2.6	2.19	0.41	2.08	1.91	-3.62	0.0719	0.000238	Soluble	-4.27	0.0162	5.37e-05	Moderately soluble	-3.53	0.0884	0.000292	Soluble	High	No	Yes	Yes	No	No	No	Yes	-6.3	0	0	0	0	0	0.55	0	0	0	3.22	No
Hispidulin	5281628	COC1=C(C2=C(C=C1O)OC(=CC2=O)C3=CC=C(C=C3)O)O	300.26	22	16	0.06	2	6	3	80.48	100.13	2.27	2.99	2.59	0.22	2.55	2.12	-3.99	0.0306	0.000102	Soluble	-4.76	0.00526	1.75e-05	Moderately soluble	-4.52	0.00907	3.02e-05	Moderately soluble	High	No	No	Yes	No	No	Yes	Yes	-6.01	0	0	0	0	0	0.55	0	0	0	3.12	No
Homoharringtonine	285033	CC(C)(CCCC(CC(=O)OC)(C(=O)OC1C2C3=CC4=C(C=C3CCN5C2(CCC5)C=C1OC)OCO4)O)O	545.62	39	6	0.66	11	10	2	144.66	123.99	4.65	0.82	2.2	1.4	3.29	2.47	-3.13	0.407	0.000746	Soluble	-3.01	0.538	0.000986	Soluble	-4.54	0.0159	2.91e-05	Moderately soluble	High	No	No	No	No	No	Yes	Yes	-9.05	1	3	1	0	0	0.55	0	1	2	6.43	No
Homoisomelodienone	6438689	CCOC(=O)C=CC(=O)C=CCOC(=O)C1=CC=CC=C1	288.3	21	6	0.19	9	5	0	76.71	69.67	2.86	2.21	2.09	2.09	3.05	2.46	-2.64	0.665	0.00231	Soluble	-3.31	0.142	0.000493	Soluble	-3.1	0.232	0.000804	Soluble	High	Yes	No	Yes	Yes	No	No	No	-6.49	0	0	0	0	0	0.55	0	2	1	2.57	Yes
Hymenoxin	171488	COC1=C(C=C(C=C1)C2=CC(=O)C3=C(C(=C(C(=C3O2)OC)O)OC)O)OC	374.34	27	16	0.21	5	8	2	97.93	107.59	3.23	2.91	2.91	-0.12	3.19	2.42	-4.1	0.0295	7.89e-05	Moderately soluble	-4.83	0.00553	1.48e-05	Moderately soluble	-5.43	0.00138	3.69e-06	Moderately soluble	High	No	No	Yes	No	Yes	No	Yes	-6.52	0	0	0	0	0	0.55	0	0	1	3.62	No
Hypercalin-B	5281562	CC(=CCC1(C(=O)C(=C(C(=C(C2=CC=CC=C2)O)C1=O)O)CC3C(CCC3(C)O)C(=C)C)CC=C(C)C)C	518.68	38	6	0.45	8	5	3	155.07	94.83	4.33	7.55	7.36	3.23	7.17	5.93	-7.4	2.06e-05	3.97e-08	Poorly soluble	-9.38	2.18e-07	4.2e-10	Poorly soluble	-6.99	5.37e-05	1.04e-07	Poorly soluble	Low	No	Yes	No	Yes	No	No	Yes	-4.1	1	4	0	1	1	0.56	0	4	3	6.02	No
Hyperoside	5281643	C1=CC(=C(C=C1C2=C(C(=O)C3=C(C=C(C=C3O2)O)O)OC4C(C(C(C(O4)CO)O)O)O)O)O	464.38	33	16	0.29	4	12	8	110.16	210.51	2.11	0.36	-0.54	-2.59	-0.59	-0.25	-3.04	0.423	0.00091	Soluble	-4.35	0.021	4.51e-05	Moderately soluble	-1.51	14.3	0.0308	Soluble	Low	No	No	No	No	No	No	No	-8.88	2	1	1	1	3	0.17	1	1	1	5.32	No
Imperatorin	10212	CC(=CCOC1=C2C(=CC3=C1OC=C3)C=CC(=O)O2)C	270.28	20	13	0.19	3	4	0	77.5	52.58	3.05	3.5	3.88	2.14	3.99	3.31	-4	0.0268	9.91e-05	Moderately soluble	-4.29	0.0139	5.16e-05	Moderately soluble	-5.51	0.000833	3.08e-06	Moderately soluble	High	Yes	No	Yes	Yes	Yes	No	No	-5.46	0	0	0	0	0	0.55	0	2	0	3.22	Yes
Indirubin	10177	C1=CC=C2C(=C1)C(=C(N2)O)C3=NC4=CC=CC=C4C3=O	262.26	20	15	0	1	3	2	80.62	65.45	2.13	2.73	2.81	1.7	4.1	2.69	-3.67	0.0554	0.000211	Soluble	-3.76	0.0457	0.000174	Soluble	-5.7	0.000522	1.99e-06	Moderately soluble	High	Yes	No	Yes	No	No	Yes	Yes	-5.96	0	0	0	0	0	0.55	0	0	0	2.84	No
INDOLE-3-CARBINOL	3712	C1=CC=C2C(=C1)C(=CN2)CO	147.17	11	9	0.11	1	1	2	44.43	36.02	1.36	1.06	1.51	0.96	2.38	1.45	-1.96	1.61	0.011	Very soluble	-1.41	5.76	0.0391	Very soluble	-3.09	0.119	0.000809	Soluble	High	Yes	No	Yes	No	No	No	No	-6.45	0	1	0	0	1	0.55	0	0	1	1.05	No
Inotodiol	44422314	CC(C1CCC2(C1(CCC3=C2CCC4C3(CCC(C4(C)C)O)C)C)C)C(CC=C(C)C)O	442.72	32	0	0.87	4	2	2	138.2	40.46	4.94	7.76	7.45	5.89	7.02	6.61	-7.21	2.73e-05	6.17e-08	Poorly soluble	-8.45	1.56e-06	3.52e-09	Poorly soluble	-6.25	0.000249	5.62e-07	Poorly soluble	Low	No	No	No	No	No	No	No	-3.49	1	3	0	1	1	0.55	0	1	2	6.29	No
Ipolearoside	426000	CCCCCC(CCCCCCCC(CC(=O)O)O)OC1C(C(C(C(O1)C)O)O)O.CC1C(C(C(C(O1)OC2C(OC(C(C2O)O)O)C)O)O)O.C(C1C(C(C(C(O1)O)O)O)O)O	925.02	63	0	0.97	19	23	16	215.87	396.13	5.22	-2.99	-4.22	-5.77	2.7	-1.01	-2.44	3.38	0.00365	Soluble	-4.77	0.0158	1.71e-05	Moderately soluble	-2.29	4.74	0.00513	Soluble	Low	No	Yes	No	No	No	No	No	-14.07	3	4	2	1	6	0.11	0	0	2	9.62	No
Isochlorogenic-Acid	5315832	C1C(C(C(CC1(C(=O)O)O)OC(=O)C=CC2=CC(=C(C=C2)O)O)O)O	354.31	25	6	0.38	5	9	6	83.5	164.75	0.96	-0.42	-0.75	-1.05	-0.61	-0.38	-1.62	8.5	0.024	Very soluble	-2.58	0.942	0.00266	Soluble	0.4	894	2.52	Soluble	Low	No	No	No	No	No	No	No	-8.76	1	1	1	1	2	0.11	1	2	1	4.16	No
Isocucurbitacin-B	5352014	CC(=O)OC(C)(C)C=CC(=O)C(C)(C1C(CC2(C1(CC(=O)C3(C2CC=C4C3CC(=O)C(C4(C)C)O)C)C)C)O)O	558.7	40	0	0.75	6	8	3	150.94	138.2	3.56	2.52	3.5	1.76	4.5	3.17	-4.5	0.0178	3.19e-05	Moderately soluble	-5.07	0.00477	8.54e-06	Moderately soluble	-4.26	0.0305	5.46e-05	Moderately soluble	Low	No	Yes	No	No	No	No	Yes	-7.92	1	3	0	1	0	0.55	0	2	1	6.66	No
Isoeugenol	853433	CC=CC1=CC(=C(C=C1)O)OC	164.2	12	6	0.2	2	2	1	49.86	29.46	2.38	3.04	2.33	2.01	2.31	2.41	-3.01	0.16	0.000974	Soluble	-3.32	0.0778	0.000474	Soluble	-2.42	0.627	0.00382	Soluble	High	Yes	No	Yes	No	No	No	No	-5.14	0	0	0	0	1	0.55	0	0	1	1.81	No
Isofraxidin	5318565	COC1=C(C(=C2C(=C1)C=CC(=O)O2)OC)O	222.19	16	10	0.18	2	5	1	57.49	68.9	1.96	1.5	1.52	0.49	1.94	1.48	-2.49	0.714	0.00321	Soluble	-2.55	0.62	0.00279	Soluble	-3.3	0.112	0.000502	Soluble	High	Yes	No	Yes	No	No	No	No	-6.59	0	0	0	0	0	0.55	0	1	1	3.02	No
Isoharringtonine	73492	CC(C)CCC(C(C(=O)OC)O)(C(=O)OC1C2C3=CC4=C(C=C3CCN5C2(CCC5)C=C1OC)OCO4)O	531.59	38	6	0.64	10	10	2	139.82	123.99	3.77	1.31	1.67	1.2	2.86	2.16	-3.42	0.203	0.000382	Soluble	-3.51	0.163	0.000306	Soluble	-3.79	0.0858	0.000161	Soluble	High	No	No	No	No	No	Yes	Yes	-8.61	1	3	0	0	0	0.55	0	1	2	6.39	No
Isoliquiritigenin	638278	C1=CC(=CC=C1C=CC(=O)C2=C(C=C(C=C2)O)O)O	256.25	19	12	0	3	4	3	72.32	77.76	2.02	3.18	2.59	1.58	2.48	2.37	-3.7	0.0509	0.000199	Soluble	-4.48	0.00841	3.28e-05	Moderately soluble	-3.23	0.15	0.000586	Soluble	High	Yes	No	Yes	No	Yes	No	Yes	-5.61	0	0	0	0	0	0.55	0	1	0	2.52	No
Isopimpinellin	68079	COC1=C2C=COC2=C(C3=C1C=CC(=O)O3)OC	246.22	18	13	0.15	2	5	0	65.24	61.81	2.49	1.97	2.56	0.89	2.88	2.16	-3.01	0.241	0.000977	Soluble	-2.89	0.315	0.00128	Soluble	-4.76	0.00426	1.73e-05	Moderately soluble	High	Yes	No	Yes	No	No	No	Yes	-6.4	0	0	0	0	0	0.55	0	1	1	3.22	No
Isoquercitrin	5280804	C1=CC(=C(C=C1C2=C(C(=O)C3=C(C=C(C=C3O2)O)O)OC4C(C(C(C(O4)CO)O)O)O)O)O	464.38	33	16	0.29	4	12	8	110.16	210.51	2.11	0.36	-0.54	-2.59	-0.59	-0.25	-3.04	0.423	0.00091	Soluble	-4.35	0.021	4.51e-05	Moderately soluble	-1.51	14.3	0.0308	Soluble	Low	No	No	No	No	No	No	No	-8.88	2	1	1	1	3	0.17	1	1	1	5.32	No
Isorhamnetin	5281654	COC1=C(C=CC(=C1)C2=C(C(=O)C3=C(C=C(C=C3O2)O)O)O)O	316.26	23	16	0.06	2	7	4	82.5	120.36	2.35	1.87	2.29	-0.31	2.06	1.65	-3.36	0.138	0.000435	Soluble	-4.02	0.0303	9.57e-05	Moderately soluble	-3.94	0.0365	0.000115	Soluble	High	No	No	Yes	No	No	Yes	Yes	-6.9	0	0	0	0	0	0.55	0	0	0	3.26	No
Isotetrandrine	457825	CN1CCC2=CC(=C3C=C2C1CC4=CC=C(C=C4)OC5=C(C=CC(=C5)CC6C7=C(O3)C(=C(C=C7CCN6C)OC)OC)OC)OC	622.75	46	24	0.37	4	8	0	186.07	61.86	4.87	6.66	5.75	3.73	6.06	5.41	-8.02	5.96e-06	9.57e-09	Poorly soluble	-7.76	1.08e-05	1.73e-08	Poorly soluble	-10.8	9.78e-09	1.57e-11	Insoluble	High	No	No	No	No	No	No	No	-5.37	1	4	0	0	2	0.55	0	0	2	7.01	Yes
Isovitexin	162350	C1=CC(=CC=C1C2=CC(=O)C3=C(O2)C=C(C(=C3O)C4C(C(C(C(O4)CO)O)O)O)O)O	432.38	31	16	0.29	3	10	7	106.61	181.05	1.94	0.21	-0.23	-2.02	0.33	0.05	-2.84	0.629	0.00146	Soluble	-3.57	0.116	0.000268	Soluble	-2.38	1.81	0.0042	Soluble	Low	No	No	No	No	No	No	No	-8.79	1	0	1	1	2	0.55	0	0	1	4.99	No
Jasmone	1549018	CCC=CCC1=C(CCC1=O)C	164.24	12	0	0.55	3	1	0	52.13	17.07	2.64	2.2	3.02	2.39	3.45	2.74	-2.05	1.48	0.00899	Soluble	-2.19	1.05	0.00642	Soluble	-2.79	0.265	0.00161	Soluble	High	Yes	No	No	No	No	No	No	-5.74	0	0	0	0	2	0.55	0	1	1	2.98	No
Justiciresinol	131934	COC1=CC(=CC(=C1O)OC)CC2COC(C2CO)C3=CC(=C(C=C3)O)OC	390.43	28	12	0.43	7	7	3	103.58	97.61	3.22	2.37	2.34	0.86	2.93	2.34	-3.61	0.0961	0.000246	Soluble	-4.06	0.034	8.7e-05	Moderately soluble	-4.47	0.0132	3.39e-05	Moderately soluble	High	No	Yes	No	No	No	Yes	No	-7	0	0	0	0	0	0.55	0	0	1	4.16	No
Kaempferol	5280863	C1=CC(=CC=C1C2=C(C(=O)C3=C(C=C(C=C3O2)O)O)O)O	286.24	21	16	0	1	6	4	76.01	111.13	1.7	1.9	2.28	-0.03	2.03	1.58	-3.31	0.14	0.00049	Soluble	-3.86	0.0398	0.000139	Soluble	-3.82	0.0429	0.00015	Soluble	High	No	No	Yes	No	No	Yes	Yes	-6.7	0	0	0	0	0	0.55	0	0	0	3.14	No
Kaempferol-7-O-Rhamnoside	25079965	CC1C(C(C(C(O1)OC2=CC(=C3C(=C2)OC(=C(C3=O)O)C4=CC=C(C=C4)O)O)O)O)O	432.38	31	16	0.29	3	10	6	106.97	170.05	2.18	0.59	0.78	-1.34	0.48	0.54	-3.08	0.363	0.000839	Soluble	-3.73	0.0797	0.000184	Soluble	-2.67	0.914	0.00211	Soluble	Low	No	No	No	No	No	No	No	-8.52	1	0	1	1	2	0.55	0	0	1	5.2	No
K-Strophanthoside	20055295	CC1C(C(CC(O1)OC2CCC3(C4CCC5(C(CCC5(C4CCC3(C2)O)O)C6=CC(=O)OC6)C)C=O)OC)OC7C(C(C(C(O7)COC8C(C(C(C(O8)CO)O)O)O)O)O)O	872.95	61	0	0.9	11	19	9	205.71	290.05	4.26	-3.1	-1.92	-3.2	-1.65	-1.12	-2.57	2.33	0.00267	Soluble	-2.43	3.28	0.00376	Soluble	0.74	4760	5.46	Soluble	Low	No	Yes	No	No	No	No	No	-13.83	3	4	2	1	6	0.17	0	2	2	9.05	No
L-Alanine	5950	CC(C(=O)O)N	89.09	6	0	0.67	1	3	2	21.01	63.32	0.33	-2.96	-0.58	-3.06	-1.04	-1.46	1.54	3080	34.5	Highly soluble	2.19	13800	155	Highly soluble	0.77	523	5.87	Soluble	High	No	No	No	No	No	No	No	-8.95	0	4	0	0	3	0.55	0	0	1	1	No
Lanatoside-B	72604	CC1C(C(CC(O1)OC2CCC3(C(C2)CCC4C3CCC5(C4(CC(C5C6=CC(=O)OC6)O)O)C)C)O)OC7CC(C(C(O7)C)OC8CC(C(C(O8)C)OC9C(C(C(C(O9)CO)O)O)O)OC(=O)C)O	985.12	69	0	0.92	12	20	8	238.22	288.28	5.57	0.25	0.61	-1.56	-0.91	0.79	-5.31	0.00479	4.86e-06	Moderately soluble	-5.86	0.00135	1.37e-06	Moderately soluble	-0.13	737	0.748	Soluble	Low	No	Yes	No	No	No	No	No	-12.13	3	3	2	1	5	0.17	0	2	2	10	No
Lanatoside-C	656630	CC1C(C(CC(O1)OC2CCC3(C(C2)CCC4C3CC(C5(C4(CCC5C6=CC(=O)OC6)O)C)O)C)O)OC7CC(C(C(O7)C)OC8CC(C(C(O8)C)OC9C(C(C(C(O9)CO)O)O)O)OC(=O)C)O	985.12	69	0	0.92	12	20	8	238.22	288.28	4.8	0.07	0.61	-1.56	-0.91	0.6	-5.2	0.00622	6.31e-06	Moderately soluble	-5.68	0.00207	2.1e-06	Moderately soluble	-0.13	737	0.748	Soluble	Low	No	Yes	No	No	No	No	No	-12.26	3	3	2	1	5	0.17	0	2	2	10	No
Lanosterol	246983	CC(CCC=C(C)C)C1CCC2(C1(CCC3=C2CCC4C3(CCC(C4(C)C)O)C)C)C	426.72	31	0	0.87	4	1	1	137.04	20.23	5.09	8.91	8.48	6.82	7.79	7.42	-7.83	6.24e-06	1.46e-08	Poorly soluble	-9.22	2.56e-07	6e-10	Poorly soluble	-7.2	2.71e-05	6.35e-08	Poorly soluble	Low	No	No	No	No	No	No	No	-2.58	1	3	0	1	2	0.55	0	1	2	6.07	No
Lapachol	3884	CC(=CCC1=C(C2=CC=CC=C2C(=O)C1=O)O)C	242.27	18	6	0.2	2	3	1	69.95	54.37	2.19	2.79	3.08	1.32	3.32	2.54	-3.21	0.148	0.00061	Soluble	-3.59	0.0625	0.000258	Soluble	-3.96	0.0269	0.000111	Soluble	High	Yes	No	Yes	Yes	No	No	No	-5.8	0	0	0	0	0	0.85	2	2	1	2.98	No
L-Curine	253793	CN1CCC2=CC(=C3C=C2C1CC4=CC=C(C=C4)OC5=C6C(CC7=CC(=C(C=C7)O)O3)N(CCC6=CC(=C5O)OC)C)OC	594.7	44	24	0.33	2	8	2	177.14	83.86	4.71	6.01	5.15	3.37	4.95	4.84	-7.59	1.55e-05	2.6e-08	Poorly soluble	-7.55	1.68e-05	2.83e-08	Poorly soluble	-9.44	2.17e-07	3.66e-10	Poorly soluble	High	No	No	No	No	No	No	No	-5.66	1	3	0	0	1	0.55	0	0	2	6.76	Yes
S-acetyl-L-glutathione	102929	CC(=O)SCC(C(=O)NCC(=O)O)NC(=O)CCC(C(=O)O)N	307.32	20	0	0.6	11	7	5	70.37	197.62	0.73	-4.5	-2.21	-4.04	-1.37	-2.28	1.82	20100	65.4	Highly soluble	0.97	2860	9.3	Highly soluble	-0.08	254	0.826	Soluble	Low	No	No	No	No	No	No	No	-11.37	0	1	2	1	2	0.11	0	1	1	3.06	Yes
L-Glutathione	124886	C(CC(=O)NC(CS)C(=O)NCC(=O)O)C(C(=O)O)N	307.32	20	0	0.6	11	7	5	70.37	197.62	0.73	-4.5	-2.21	-4.04	-1.37	-2.28	1.82	20100	65.4	Highly soluble	0.97	2860	9.3	Highly soluble	-0.08	254	0.826	Soluble	Low	No	No	No	No	No	No	No	-11.37	0	1	2	1	2	0.11	0	1	1	3.06	Yes
Licocoumarone	503731	CC(=CCC1=C(C2=C(C=C1O)OC(=C2)C3=C(C=C(C=C3)O)O)OC)C	340.37	25	15	0.2	4	5	3	97.93	83.06	3.09	4.82	4.73	2.01	4.19	3.77	-5.17	0.00232	6.81e-06	Moderately soluble	-6.3	0.000172	5.04e-07	Poorly soluble	-5.44	0.00123	3.61e-06	Moderately soluble	High	No	No	Yes	Yes	Yes	Yes	No	-4.95	0	0	0	0	0	0.55	0	1	1	3.53	No
Licoflavanone	14218028	CC(=CCC1=C(C=CC(=C1)C2CC(=O)C3=C(C=C(C=C3O2)O)O)O)C	340.37	25	12	0.25	3	5	3	95.29	86.99	2.95	4.45	3.69	1.82	3.75	3.33	-4.91	0.00418	1.23e-05	Moderately soluble	-6	0.000344	1.01e-06	Moderately soluble	-4.65	0.00755	2.22e-05	Moderately soluble	High	No	No	Yes	No	Yes	Yes	Yes	-5.22	0	0	0	0	0	0.55	0	1	1	3.67	No
Lignans	443013	COC1=CC(=CC(=C1OC)OC)C2C3C(COC3=O)C(C4=CC5=C(C=C24)OCO5)O	414.41	30	12	0.41	4	8	1	103.85	92.68	2.83	2.01	2.08	1.43	2.9	2.25	-3.71	0.0812	0.000196	Soluble	-3.58	0.108	0.000261	Soluble	-4.75	0.00734	1.77e-05	Moderately soluble	High	No	No	No	No	No	Yes	Yes	-7.4	0	0	0	0	0	0.55	0	0	1	4.64	No
Lignin	175586	CC(=O)NC1=C2C(=C(C=C1)S(=O)(=O)[O-])C=C(C(=C2O)N=NC3=CC=CC=C3)S(=O)(=O)[O-].[Na+].[Na+]	509.42	33	16	0.06	6	10	2	106.92	205.21	-26.21	1.82	4.7	1.58	0.62	-3.5	-4.11	0.0397	7.8e-05	Moderately soluble	-5.75	0.000908	1.78e-06	Moderately soluble	-5.06	0.00444	8.71e-06	Moderately soluble	Low	No	Yes	No	No	No	No	No	-8.12	2	1	1	1	1	0.17	1	2	1	3.48	No
Limonene	22311	CC1=CCC(CC1)C(=C)C	136.23	10	0	0.6	1	0	0	47.12	0	2.72	4.57	3.31	3.27	2.97	3.37	-3.5	0.0433	0.000318	Soluble	-4.29	0.00693	5.09e-05	Moderately soluble	-2.26	0.754	0.00553	Soluble	Low	Yes	No	No	No	Yes	No	No	-3.89	0	1	0	0	2	0.55	0	1	2	3.46	No
Linalool	6549	CC(=CCCC(C)(C=C)O)C	154.25	11	0	0.6	4	1	1	50.44	20.23	2.7	2.97	2.67	2.59	2.35	2.66	-2.4	0.609	0.00395	Soluble	-3.06	0.135	0.000875	Soluble	-1.84	2.2	0.0143	Soluble	High	Yes	No	No	No	No	No	No	-5.13	0	1	0	0	2	0.55	0	1	1	2.74	No
Linoleic-Acid	5280450	CCCCCC=CCC=CCCCCCCCC(=O)O	280.45	20	0	0.72	14	2	1	89.46	37.3	4.14	6.98	5.88	4.47	5.77	5.45	-5.05	0.00249	8.87e-06	Moderately soluble	-7.58	7.42e-06	2.64e-08	Poorly soluble	-4.67	0.00593	2.11e-05	Moderately soluble	High	Yes	No	Yes	No	Yes	No	No	-3.05	1	1	1	1	1	0.85	0	1	2	3.1	No
Liquiritigenin	114829	C1C(OC2=C(C1=O)C=CC(=C2)O)C3=CC=C(C=C3)O	256.25	19	12	0.13	1	4	2	69.55	66.76	1.73	2.3	2.48	1.27	2.55	2.07	-3.28	0.135	0.000526	Soluble	-3.34	0.117	0.000457	Soluble	-4	0.0258	0.000101	Soluble	High	Yes	Yes	Yes	No	No	No	No	-6.23	0	0	0	0	0	0.55	0	0	0	2.95	No
Lomatiol	5351503	CC(=CCC1=C(C2=CC=CC=C2C(=O)C1=O)O)CO	258.27	19	6	0.2	3	4	2	71.11	74.6	1.91	1.54	2.05	0.47	2.71	1.74	-2.45	0.922	0.00357	Soluble	-2.72	0.497	0.00192	Soluble	-3.4	0.104	0.000403	Soluble	High	Yes	No	Yes	Yes	No	No	No	-6.78	0	0	0	0	0	0.85	2	2	0	3.04	No
L-Tetrandrine	73664	CN1CCC2=CC(=C3C=C2C1CC4=CC=C(C=C4)OC5=C(C=CC(=C5)CC6C7=C(O3)C(=C(C=C7CCN6C)OC)OC)OC)OC	622.75	46	24	0.37	4	8	0	186.07	61.86	4.87	6.66	5.75	3.73	6.06	5.41	-8.02	5.96e-06	9.57e-09	Poorly soluble	-7.76	1.08e-05	1.73e-08	Poorly soluble	-10.8	9.78e-09	1.57e-11	Insoluble	High	No	No	No	No	No	No	No	-5.37	1	4	0	0	2	0.55	0	0	2	7.01	Yes
LUPEOL	259846	CC(=C)C1CCC2(C1C3CCC4C5(CCC(C(C5CCC4(C3(CC2)C)C)(C)C)O)C)C	426.72	31	0	0.93	1	1	1	135.14	20.23	4.68	9.87	8.02	6.92	6.82	7.26	-8.64	9.83e-07	2.3e-09	Poorly soluble	-10.22	2.58e-08	6.05e-11	Insoluble	-6.74	7.69e-05	1.8e-07	Poorly soluble	Low	No	No	No	No	No	No	No	-1.9	1	3	0	1	2	0.55	0	1	2	5.49	No
LUPEOL-ACETATE	92157	CC(=C)C1CCC2(C1C3CCC4C5(CCC(C(C5CCC4(C3(CC2)C)C)(C)C)OC(=O)C)C)C	468.75	34	0	0.91	3	2	0	144.88	26.3	4.89	10.45	8.6	7.08	7.33	7.67	-9.13	3.46e-07	7.38e-10	Poorly soluble	-10.95	5.29e-09	1.13e-11	Insoluble	-7.35	2.08e-05	4.44e-08	Poorly soluble	Low	No	No	No	No	No	No	No	-1.74	1	3	0	1	1	0.55	0	1	2	5.66	No
LUPEOL-BENZOATE	219629	CC(=C)C1CCC2(C1C3CCC4C5(CCC(C(C5CCC4(C3(CC2)C)C)(C)C)OC(=O)C6=CC=CC=C6)C)C	530.82	39	6	0.76	4	2	0	164.78	26.3	5.54	12.11	9.89	7.98	8.4	8.78	-10.61	1.3e-08	2.45e-11	Insoluble	-12.67	1.13e-10	2.14e-13	Insoluble	-9.41	2.06e-07	3.87e-10	Poorly soluble	Low	No	No	No	No	No	No	No	-0.94	2	4	0	1	1	0.17	0	1	2	5.88	No
LUPEOL-PALMITATE	161739	CCCCCCCCCCCCCCCC(=O)OC1CCC2(C3CCC4C5C(CCC5(CCC4(C3(CCC2C1(C)C)C)C)C)C(=C)C)C	665.13	48	0	0.93	17	2	0	212.18	26.3	8.02	17.77	14.06	9.5	13.21	12.51	-14.04	6.11e-12	9.19e-15	Insoluble	-18.54	1.9e-16	2.86e-19	Insoluble	-12.77	1.13e-10	1.69e-13	Insoluble	Low	No	Yes	No	No	No	No	No	2.26	2	4	1	1	3	0.17	0	1	3	7.55	No
LUTEIN	5281243	CC1=C(C(CC(C1)O)(C)C)C=CC(=CC=CC(=CC=CC=C(C)C=CC=C(C)C=CC2C(=CC(CC2(C)C)O)C)C)C	568.87	42	0	0.45	10	2	2	186.76	40.46	7.15	11.01	10.4	6.96	10.51	9.21	-9.64	1.29e-07	2.27e-10	Poorly soluble	-11.83	8.49e-10	1.49e-12	Insoluble	-5.49	0.00184	3.23e-06	Moderately soluble	Low	No	Yes	No	No	No	No	No	-1.95	2	4	0	1	1	0.17	0	2	3	7.01	No
Luteolin	5280445	C1=CC(=C(C=C1C2=CC(=O)C3=C(C=C(C=C3O2)O)O)O)O	286.24	21	16	0	1	6	4	76.01	111.13	1.86	2.53	2.28	-0.03	2.03	1.73	-3.71	0.0563	0.000197	Soluble	-4.51	0.00884	3.09e-05	Moderately soluble	-3.82	0.0429	0.00015	Soluble	High	No	No	Yes	No	No	Yes	Yes	-6.25	0	0	0	0	0	0.55	1	1	0	3.02	No
Luteolin-7-O-Beta-Glucoside	5280637	C1=CC(=C(C=C1C2=CC(=O)C3=C(C=C(C=C3O2)OC4C(C(C(C(O4)CO)O)O)O)O)O)O	448.38	32	16	0.29	4	11	7	108.13	190.28	1.83	1.46	-0.24	-2.1	-0.12	0.16	-3.65	0.101	0.000226	Soluble	-5.06	0.00389	8.67e-06	Moderately soluble	-2.1	3.55	0.00791	Soluble	Low	No	Yes	No	No	No	No	No	-8	2	0	1	1	3	0.17	1	1	1	5.17	No
Z-Lycopene	138394743	CC(=CCCC(=CC=CC(=CC=CC(=CC=CC=C(C)C=CC=C(C)C=CC=C(C)CCC=C(C)C)C)C)C)C	536.87	40	0	0.35	16	0	0	188.23	0	8.53	15.56	12.94	9.21	13.28	11.9	-11.92	6.52e-10	1.22e-12	Insoluble	-15.7	1.08e-13	2.01e-16	Insoluble	-6.32	0.000258	4.81e-07	Poorly soluble	Low	No	Yes	No	No	No	No	No	1.47	2	4	1	1	3	0.17	0	2	3	6.21	No
LYCOPENE	446925	CC(=CCCC(=CC=CC(=CC=CC(=CC=CC=C(C)C=CC=C(C)C=CC=C(C)CCC=C(C)C)C)C)C)C	536.87	40	0	0.35	16	0	0	188.23	0	8.53	15.56	12.94	9.21	13.28	11.9	-11.92	6.52e-10	1.22e-12	Insoluble	-15.7	1.08e-13	2.01e-16	Insoluble	-6.32	0.000258	4.81e-07	Poorly soluble	Low	No	Yes	No	No	No	No	No	1.47	2	4	1	1	3	0.17	0	2	3	6.21	No
Lycopene	446925	CC(=CCCC(=CC=CC(=CC=CC(=CC=CC=C(C)C=CC=C(C)C=CC=C(C)CCC=C(C)C)C)C)C)C	536.87	40	0	0.35	16	0	0	188.23	0	8.53	15.56	12.94	9.21	13.28	11.9	-11.92	6.52e-10	1.22e-12	Insoluble	-15.7	1.08e-13	2.01e-16	Insoluble	-6.32	0.000258	4.81e-07	Poorly soluble	Low	No	Yes	No	No	No	No	No	1.47	2	4	1	1	3	0.17	0	2	3	6.21	No
Maltol	8369	CC1=C(C(=O)C=CO1)O	126.11	9	6	0.17	0	3	1	31.97	50.44	1.47	0.09	0.65	-0.84	1.36	0.55	-1.17	8.49	0.0673	Very soluble	-0.7	24.9	0.198	Very soluble	-1.71	2.48	0.0197	Soluble	High	Yes	No	No	No	No	No	No	-7.01	0	3	0	0	1	0.55	0	0	1	2.39	No
Maysenine	54601740	CC1C=C(C=CC(=O)NC2=C(C(=CC(=C2)CC(=CC=CC(C3(CC1OC(=O)N3)O)OC)C)OC)Cl)C	517.01	36	6	0.41	2	6	3	146.43	106.12	3.69	3.99	3.73	2.79	2.56	3.35	-5.55	0.00146	2.82e-06	Moderately soluble	-5.92	0.000621	1.2e-06	Moderately soluble	-5.59	0.00132	2.56e-06	Moderately soluble	High	No	Yes	No	No	No	No	Yes	-6.62	1	2	0	0	0	0.55	0	0	2	7.02	No
Maysine	6436810	CC1C2CC(C(C=CC=C(CC3=CC(=C(C(=C3)OC)Cl)N(C(=O)C=CC4(C1O4)C)C)C)OC)(NC(=O)O2)O	547.04	38	6	0.5	2	7	2	150.81	109.86	3.59	2.47	3.16	1.87	2.36	2.69	-4.77	0.00923	1.69e-05	Moderately soluble	-4.42	0.0207	3.79e-05	Moderately soluble	-4.97	0.00588	1.07e-05	Moderately soluble	High	No	Yes	No	No	No	No	Yes	-7.88	1	3	0	0	0	0.55	0	1	1	7.44	No
Maytanacine	6443032	CC1C2CC(C(C=CC=C(CC3=CC(=C(C(=C3)OC)Cl)N(C(=O)CC(C4(C1O4)C)OC(=O)C)C)C)OC)(NC(=O)O2)O	607.09	42	6	0.57	4	9	2	162.19	136.16	3.29	2.06	2.93	1.54	2.4	2.44	-4.74	0.011	1.81e-05	Moderately soluble	-4.55	0.0172	2.83e-05	Moderately soluble	-5.21	0.00379	6.24e-06	Moderately soluble	Low	No	Yes	No	No	No	No	Yes	-8.54	2	3	0	1	1	0.17	0	2	1	7.82	No
Maytanprine	71300490	CCC(=O)N(C)C(C)C(=O)OC1CC(=O)N(C2=C(C(=CC(=C2)CC(=CC=CC(C3(CC(C(C4C1(O4)C)C)OC(=O)N3)O)OC)C)OC)Cl)C	706.22	49	6	0.6	8	10	2	189.32	156.47	4.42	2.46	3.16	1.69	2.64	2.87	-5.33	0.0033	4.67e-06	Moderately soluble	-5.39	0.00288	4.08e-06	Moderately soluble	-5.58	0.00187	2.65e-06	Moderately soluble	Low	No	Yes	No	No	No	No	Yes	-8.86	2	3	1	1	2	0.17	0	2	2	8.57	No
Maytanvaline	6436809	CC1C2CC(C(C=CC=C(CC3=CC(=C(C(=C3)OC)Cl)N(C(=O)CC(C4(C1O4)C)OC(=O)C(C)N(C)C(=O)CC(C)C)C)C)OC)(NC(=O)O2)O	734.28	51	6	0.62	9	10	2	198.93	156.47	5	3.25	3.8	1.63	3.31	3.4	-5.93	0.000857	1.17e-06	Moderately soluble	-6.21	0.000453	6.17e-07	Poorly soluble	-5.97	0.000787	1.07e-06	Moderately soluble	Low	No	Yes	No	No	No	No	Yes	-8.47	2	3	1	1	2	0.17	0	2	2	8.82	No
Melodorinol	5388649	C1=CC=C(C=C1)C(=O)OCC(C=C2C=CC(=O)O2)O	260.24	19	6	0.14	5	5	1	65.95	72.83	2.28	1.42	1.2	1.27	1.84	1.6	-2.25	1.46	0.0056	Soluble	-2.55	0.726	0.00279	Soluble	-2.27	1.4	0.0054	Soluble	High	No	No	No	No	No	No	No	-6.88	0	0	0	0	0	0.55	0	1	0	3.54	No
Menthone	26447	CC1CCC(C(=O)C1)C(C)C	154.25	11	0	0.9	1	1	0	48.27	17.07	2.4	3.05	2.65	2.3	2.64	2.61	-2.65	0.344	0.00223	Soluble	-3.07	0.13	0.000842	Soluble	-2.17	1.05	0.00678	Soluble	High	Yes	No	No	No	No	No	No	-5.08	0	1	0	0	2	0.55	0	0	1	2.42	No
Methionine	6137	CSCCC(C(=O)O)N	149.21	9	0	0.8	4	3	2	38.22	88.62	1.17	-1.87	0.15	-2.2	-0.15	-0.58	0.68	709	4.75	Highly soluble	0.53	504	3.38	Highly soluble	-0.23	87.5	0.586	Soluble	High	No	No	No	No	No	No	No	-8.54	0	2	0	0	1	0.55	0	0	1	2.43	No
Methyl-Isoeugenol	7128	CC=CC1=CC(=C(C=C1)OC)OC	178.23	13	6	0.27	3	2	0	54.32	18.46	2.75	3.4	2.63	2.3	2.82	2.78	-3.23	0.105	0.000588	Soluble	-3.47	0.0608	0.000341	Soluble	-3.13	0.133	0.000745	Soluble	High	Yes	No	Yes	No	No	No	No	-4.97	0	0	0	0	1	0.55	0	0	1	1.93	Yes
Methyl-Salicylate	4133	COC(=O)C1=CC=CC=C1O	152.15	11	6	0.12	2	3	1	39.74	46.53	2.03	2.55	1.18	1.32	1.21	1.66	-2.66	0.332	0.00218	Soluble	-3.17	0.102	0.000669	Soluble	-1.88	2	0.0132	Soluble	High	Yes	No	No	No	No	No	No	-5.42	0	3	0	0	1	0.55	0	0	1	1.11	Yes
Molephantinin	5281485	CC=C(C)C(=O)OC1CC(=CC(=O)C=C(C(C2C1C(=C)C(=O)O2)O)C)C	360.4	26	0	0.45	3	6	1	96.06	89.9	2.33	1.65	2.19	1.64	2.44	2.05	-2.92	0.437	0.00121	Soluble	-3.15	0.254	0.000706	Soluble	-2.4	1.42	0.00394	Soluble	High	No	No	No	No	No	No	No	-7.33	0	0	0	0	0	0.55	0	2	1	5.27	No
Myricetin	5281672	C1=C(C=C(C(=C1O)O)O)C2=C(C(=O)C3=C(C=C(C=C3O2)O)O)O	318.24	23	16	0	1	8	6	80.06	151.59	1.08	1.18	1.69	-1.08	1.06	0.79	-3.01	0.314	0.000988	Soluble	-3.96	0.035	0.00011	Soluble	-2.66	0.698	0.00219	Soluble	Low	No	No	Yes	No	No	No	Yes	-7.4	1	0	1	1	2	0.55	1	1	0	3.27	No
Myristic-Acid	11005	CCCCCCCCCCCCCC(=O)O	228.37	16	0	0.93	12	2	1	71.18	37.3	3.32	6.11	4.77	3.69	4.37	4.45	-4.31	0.0111	4.86e-05	Moderately soluble	-6.67	4.83e-05	2.11e-07	Poorly soluble	-4.51	0.00712	3.12e-05	Moderately soluble	High	Yes	No	Yes	No	No	No	No	-3.35	0	0	1	0	1	0.85	0	0	3	2.09	No
Myristicin	4276	COC1=CC(=CC2=C1OCO2)CC=C	192.21	14	6	0.27	3	3	0	53.1	27.69	2.67	2.94	2.15	1.7	2.99	2.49	-3	0.191	0.000993	Soluble	-3.18	0.126	0.000655	Soluble	-3.13	0.142	0.000738	Soluble	High	Yes	No	Yes	No	No	No	No	-5.39	0	0	0	0	1	0.55	0	1	1	2.4	Yes
Naringenin	439246	C1C(OC2=CC(=CC(=C2C1=O)O)O)C3=CC=C(C=C3)O	272.25	20	12	0.13	1	5	3	71.57	86.99	1.75	2.52	2.19	0.71	2.05	1.84	-3.49	0.0874	0.000321	Soluble	-3.99	0.0277	0.000102	Soluble	-3.42	0.104	0.000382	Soluble	High	No	Yes	Yes	No	No	No	Yes	-6.17	0	0	0	0	0	0.55	0	0	0	3.01	No
Naringin	442428	CC1C(C(C(C(O1)OC2C(C(C(OC2OC3=CC(=C4C(=O)CC(OC4=C3)C5=CC=C(C=C5)O)O)CO)O)O)O)O)O	580.53	41	12	0.52	6	14	8	134.91	225.06	2.38	-0.44	-1.49	-2.77	-1.64	-0.79	-2.98	0.604	0.00104	Soluble	-3.82	0.0877	0.000151	Soluble	-0.49	187	0.321	Soluble	Low	No	Yes	No	No	No	No	No	-10.15	3	4	1	1	3	0.17	0	0	1	6.16	No
Neohesperidin	442439	CC1C(C(C(C(O1)OC2C(C(C(OC2OC3=CC(=C4C(=O)CC(OC4=C3)C5=CC(=C(C=C5)OC)O)O)CO)O)O)O)O)O	610.56	43	12	0.54	7	15	8	141.41	234.29	2.84	-0.47	-1.48	-3.04	-1.55	-0.74	-3.07	0.515	0.000844	Soluble	-3.98	0.0634	0.000104	Soluble	-0.58	160	0.262	Soluble	Low	No	Yes	No	No	No	No	No	-10.36	3	4	1	1	4	0.17	0	0	1	6.36	No
Nepetrin	120742	COC1=C(C=C2C(=C1O)C(=O)C=C(O2)C3=CC(=C(C=C3)O)O)OC4C(C(C(C(O4)CO)O)O)O	478.4	34	16	0.32	5	12	7	114.63	199.51	1.82	1.43	-0.24	-2.37	-0.05	0.12	-3.73	0.0901	0.000188	Soluble	-5.22	0.00285	5.96e-06	Moderately soluble	-2.2	3.03	0.00632	Soluble	Low	No	Yes	No	No	No	No	Yes	-8.2	2	0	1	1	3	0.17	1	1	1	5.36	No
Niacin	938	C1=CC(=CN=C1)C(=O)O	123.11	9	6	0	1	3	1	31.2	50.19	0.86	0.36	0.78	-1.13	0.75	0.32	-1.26	6.81	0.0553	Very soluble	-0.98	12.9	0.105	Very soluble	-1.35	5.46	0.0444	Soluble	High	Yes	No	No	No	No	No	No	-6.8	0	3	0	0	1	0.85	0	0	1	1	No
Nicotinamide	936	C1=CC(=CN=C1)C(=O)N	122.12	9	6	0	1	2	1	32.33	55.98	0.7	-0.37	0.18	-0.43	0.52	0.12	-0.79	19.7	0.162	Very soluble	-0.34	55.5	0.454	Very soluble	-1.57	3.3	0.027	Soluble	High	No	No	No	No	No	No	No	-7.31	0	3	0	0	1	0.55	0	0	1	1	No
Nobiletin	72344	COC1=C(C=C(C=C1)C2=CC(=O)C3=C(O2)C(=C(C(=C3OC)OC)OC)OC)OC	402.39	29	16	0.29	7	8	0	106.87	85.59	3.96	3.01	3.51	0.34	4.28	3.02	-4.18	0.0267	6.65e-05	Moderately soluble	-4.47	0.0136	3.37e-05	Moderately soluble	-6.82	6.16e-05	1.53e-07	Poorly soluble	High	No	No	No	No	Yes	No	Yes	-6.62	0	0	0	0	0	0.55	0	0	1	3.9	No
Normaysine	6436811	CC1C2CC(C(C=CC=C(CC3=CC(=C(C(=C3)OC)Cl)NC(=O)C=CC4(C1O4)C)C)OC)(NC(=O)O2)O	533.01	37	6	0.48	2	7	3	145.91	118.65	3.79	3.2	2.95	1.68	2.4	2.8	-5.15	0.00378	7.1e-06	Moderately soluble	-5.36	0.00231	4.33e-06	Moderately soluble	-5.31	0.00259	4.85e-06	Moderately soluble	High	No	Yes	No	No	No	No	Yes	-7.28	1	2	0	0	0	0.55	0	1	1	7.32	No
O-Cresol	335	CC1=CC=CC=C1O	108.14	8	6	0.14	0	1	1	33.43	20.23	1.55	1.95	1.7	1.81	1.87	1.78	-2.29	0.55	0.00508	Soluble	-2	1.08	0.01	Very soluble	-2.14	0.778	0.00719	Soluble	High	Yes	No	Yes	No	No	No	No	-5.58	0	3	0	0	2	0.55	0	0	1	1	No
Oleandrigenin	9802865	CC(=O)OC1CC2(C3CCC4CC(CCC4(C3CCC2(C1C5=CC(=O)OC5)C)C)O)O	432.55	31	0	0.84	3	6	2	115.66	93.06	2.99	1.93	3.15	3.05	3.03	2.83	-3.54	0.125	0.000289	Soluble	-3.51	0.134	0.00031	Soluble	-3.26	0.237	0.000548	Soluble	High	No	Yes	No	No	No	No	No	-7.57	0	0	0	0	0	0.55	0	1	1	5.97	No
3-Epioleanolic acid	11869658	CC1(CCC2(CCC3(C(=CCC4C3(CCC5C4(CCC(C5(C)C)O)C)C)C2C1)C)C(=O)O)C	456.7	33	0	0.9	1	3	2	136.65	57.53	3.89	7.49	7.23	5.82	5.85	6.06	-7.32	2.16e-05	4.74e-08	Poorly soluble	-8.53	1.34e-06	2.94e-09	Poorly soluble	-6.12	0.000345	7.55e-07	Poorly soluble	Low	No	No	No	No	No	No	No	-3.77	1	3	0	1	1	0.85	0	1	2	6.08	No
Oleanolic-Acid	10494	CC1(CCC2(CCC3(C(=CCC4C3(CCC5C4(CCC(C5(C)C)O)C)C)C2C1)C)C(=O)O)C	456.7	33	0	0.9	1	3	2	136.65	57.53	3.89	7.49	7.23	5.82	5.85	6.06	-7.32	2.16e-05	4.74e-08	Poorly soluble	-8.53	1.34e-06	2.94e-09	Poorly soluble	-6.12	0.000345	7.55e-07	Poorly soluble	Low	No	No	No	No	No	No	No	-3.77	1	3	0	1	1	0.85	0	1	2	6.08	No
Oleic-Acid	445639	CCCCCCCCC=CCCCCCCCC(=O)O	282.46	20	0	0.83	15	2	1	89.94	37.3	4.27	7.64	6.11	4.57	5.95	5.71	-5.41	0.00109	3.85e-06	Moderately soluble	-8.26	1.54e-06	5.46e-09	Poorly soluble	-5.39	0.00114	4.04e-06	Moderately soluble	High	No	No	Yes	No	Yes	No	No	-2.6	1	1	1	1	1	0.85	0	1	2	3.07	No
Opc	112005	CC1(C2CC1C(C(=O)C2)(C)O)C	168.23	12	0	0.9	0	2	1	47.1	37.3	1.99	1.15	1.37	1.38	1.94	1.57	-1.61	4.15	0.0247	Very soluble	-1.53	4.99	0.0297	Very soluble	-1.8	2.64	0.0157	Soluble	High	Yes	No	No	No	No	No	No	-6.51	0	0	0	0	1	0.55	0	0	1	3.54	No
Opposide	209734	CC1C(C(C(C(O1)OC2CC(C3(C4C(CCC3(C2)O)C5(CCC(C5(CC4O)C)C6=CC(=O)OC6)O)C)O)O)O)O	568.65	40	0	0.9	3	11	7	139.5	186.37	2.64	-1.03	-0.49	-0.36	-0.36	0.08	-2.52	1.72	0.00303	Soluble	-2.4	2.28	0.00402	Soluble	-0.25	321	0.564	Soluble	Low	No	No	No	No	No	No	No	-10.5	3	4	1	1	3	0.17	0	1	1	7.09	No
Orientin	5281675	C1=CC(=C(C=C1C2=CC(=O)C3=C(O2)C(=C(C=C3O)O)C4C(C(C(C(O4)CO)O)O)O)O)O	448.38	32	16	0.29	3	11	8	108.63	201.28	1.27	-0.15	-0.53	-2.51	-0.14	-0.41	-2.7	0.9	0.00201	Soluble	-3.62	0.107	0.000239	Soluble	-1.79	7.32	0.0163	Soluble	Low	No	No	No	No	No	No	No	-9.14	2	1	1	1	3	0.17	1	1	1	5.17	No
Osthol	10228	CC(=CCC1=C(C=CC2=C1OC(=O)C=C2)OC)C	244.29	18	10	0.27	3	3	0	72.7	39.44	2.93	3.81	3.31	2.63	4.03	3.34	-3.97	0.0263	0.000108	Soluble	-4.33	0.0113	4.64e-05	Moderately soluble	-5.01	0.00237	9.68e-06	Moderately soluble	High	Yes	No	Yes	Yes	Yes	No	No	-5.09	0	0	0	0	0	0.55	0	2	2	3.13	No
Ouabagenin	12313812	CC12CC(C3C(C1(CCC2C4=CC(=O)OC4)O)CCC5(C3(C(CC(C5)O)O)CO)O)O	438.51	31	0	0.87	2	8	6	109.44	147.68	1.59	-0.02	-0.37	0.33	0.54	0.41	-2.41	1.69	0.00385	Soluble	-2.63	1.02	0.00233	Soluble	-0.89	57.1	0.13	Soluble	Low	No	Yes	No	No	No	No	No	-8.99	1	0	1	1	1	0.55	0	0	1	5.77	No
Oxopurpureine	284998	COC1=C(C=C2C(=C1)C3=C(C(=C(C4=C3C(=NC=C4)C2=O)OC)OC)OC)OC	381.38	28	16	0.24	5	7	0	103.07	76.11	3.19	3.43	3.49	0.59	4.31	3	-4.46	0.0133	3.48e-05	Moderately soluble	-4.71	0.00746	1.96e-05	Moderately soluble	-6.96	4.23e-05	1.11e-07	Poorly soluble	High	Yes	No	No	Yes	Yes	Yes	Yes	-6.19	0	0	0	0	0	0.55	0	0	1	3.33	Yes
Oxyacanthine	442333	CN1CCC2=CC(=C(C3=C2C1CC4=CC=C(C=C4)OC5=C(C=CC(=C5)CC6C7=CC(=C(C=C7CCN6C)OC)O3)O)OC)OC	608.72	45	24	0.35	3	8	1	181.6	72.86	4.69	6.34	5.45	3.55	5.5	5.11	-7.8	9.54e-06	1.57e-08	Poorly soluble	-7.66	1.33e-05	2.19e-08	Poorly soluble	-10.12	4.61e-08	7.57e-11	Insoluble	High	No	No	No	No	No	No	No	-5.51	1	3	0	0	2	0.55	0	0	2	6.89	Yes
Pantothenic-Acid	6613	CC(C)(CO)C(C(=O)NCCC(=O)O)O	219.23	15	0	0.78	7	5	4	52.21	106.86	0.79	-1.08	-1.04	-0.8	-0.44	-0.51	-0.06	192	0.877	Very soluble	-0.67	46.4	0.212	Very soluble	-0.2	139	0.634	Soluble	High	No	No	No	No	No	No	No	-8.4	0	1	0	0	0	0.56	0	0	1	2.44	No
Parillin	197977	CC1CCC2(C(C3C(O2)CC4C3(CCC5C4CCC6C5(CCC(C6)OC7C(C(C(C(O7)COC8C(C(C(C(O8)CO)O)O)O)OC9C(C(C(C(O9)C)O)O)O)O)OC2C(C(C(C(O2)CO)O)O)O)C)C)C)OC1	1049.2	73	0	1	11	22	12	250.44	335.06	4.33	0.06	-1.88	-3.54	-3.57	-0.92	-5.66	0.00231	2.2e-06	Moderately soluble	-6.65	0.000235	2.24e-07	Poorly soluble	2.29	204000	195	Soluble	Low	No	Yes	No	No	No	No	No	-12.66	3	4	2	1	5	0.17	0	1	2	10	No
Parthenolide	7251185	CC1=CCCC2(C(O2)C3C(CC1)C(=C)C(=O)O3)C	248.32	18	0	0.67	0	3	0	69.34	38.83	2.49	2.34	2.76	2.47	3.12	2.64	-2.85	0.348	0.0014	Soluble	-2.79	0.398	0.0016	Soluble	-2.79	0.402	0.00162	Soluble	High	Yes	No	No	No	No	No	No	-6.15	0	0	0	0	0	0.55	0	3	1	4.64	Yes
P-Coumaric-Acid	637542	C1=CC(=CC=C1C=CC(=O)O)O	164.16	12	6	0	2	3	2	45.13	57.53	0.95	1.46	1.38	1.28	1.22	1.26	-2.02	1.58	0.00965	Soluble	-2.27	0.873	0.00532	Soluble	-1.28	8.67	0.0528	Soluble	High	Yes	No	No	No	No	No	No	-6.26	0	0	0	0	1	0.85	0	1	1	1.61	No
P-Cresol	2879	CC1=CC=C(C=C1)O	108.14	8	6	0.14	0	1	1	33.43	20.23	1.48	1.94	1.7	1.81	1.87	1.76	-2.29	0.558	0.00516	Soluble	-1.99	1.11	0.0103	Very soluble	-2.14	0.778	0.00719	Soluble	High	Yes	No	Yes	No	No	No	No	-5.58	0	3	0	0	2	0.55	0	0	1	1	No
Pectolinarigenin	5320438	COC1=CC=C(C=C1)C2=CC(=O)C3=C(O2)C=C(C(=C3O)OC)O	314.29	23	16	0.12	3	6	2	84.95	89.13	2.58	3.32	2.89	0.47	3.07	2.47	-4.2	0.02	6.35e-05	Moderately soluble	-4.87	0.00426	1.35e-05	Moderately soluble	-5.22	0.00191	6.08e-06	Moderately soluble	High	No	No	Yes	No	Yes	Yes	Yes	-5.86	0	0	0	0	0	0.55	0	0	0	3.22	No
Pelargonidin	67249	C1=CC(=CC=C1C2=[O+]C3=CC(=CC(=C3C=C2O)O)O)O.[Cl-]	306.7	21	16	0	1	5	4	80	94.06	-4.5	3.1	0.21	1.11	0.73	0.13	-4.19	0.0197	6.42e-05	Moderately soluble	-4.74	0.00554	1.81e-05	Moderately soluble	-3.24	0.178	0.000581	Soluble	High	No	Yes	Yes	No	No	No	No	-5.97	0	0	0	0	0	0.55	0	1	0	3.06	No
Phenethyl-Isothiocyanate	16741	C1=CC=C(C=C1)CCN=C=S	163.24	11	6	0.22	3	1	0	50.18	44.45	2.47	3.47	2.33	3.59	4.12	3.2	-3.24	0.0931	0.00057	Soluble	-4.09	0.0134	8.21e-05	Moderately soluble	-3.39	0.066	0.000405	Soluble	High	Yes	No	No	No	No	No	No	-4.83	0	0	0	0	1	0.55	0	2	1	1.5	No
Phenol	996	C1=CC=C(C=C1)O	94.11	7	6	0	0	1	1	28.46	20.23	1.24	1.46	1.39	1.45	1.5	1.41	-1.98	0.991	0.0105	Very soluble	-1.49	3.04	0.0323	Very soluble	-1.73	1.74	0.0185	Soluble	High	Yes	No	Yes	No	No	No	No	-5.84	0	3	0	0	2	0.55	0	0	1	1	No
Phloroglucinol	359	C1=C(C=C(C=C1O)O)O	126.11	9	6	0	0	3	3	32.51	60.69	0.66	0.16	0.8	0.18	0.43	0.45	-1.22	7.67	0.0608	Very soluble	-0.99	12.9	0.102	Very soluble	-0.63	29.6	0.234	Soluble	High	Yes	No	No	No	No	No	Yes	-6.96	0	3	0	0	1	0.55	0	0	1	1	No
Phytic-Acid	890	C1(C(C(C(C(C1OP(=O)(O)O)OP(=O)(O)O)OP(=O)(O)O)OP(=O)(O)O)OP(=O)(O)O)OP(=O)(O)O	660.04	36	0	1	12	24	12	101.27	459.42	-4.78	-10.28	-3.13	-7.36	-8.29	-6.77	3.34	1430000	2170	Highly soluble	1.47	19400	29.4	Highly soluble	8.57	245000000000	371000000	Soluble	Low	No	Yes	No	No	No	No	No	-17.63	3	2	2	1	5	0.11	0	1	2	5.86	No
Phytol	5280435	CC(C)CCCC(C)CCCC(C)CCCC(=CCO)C	296.53	21	0	0.9	13	1	1	98.94	20.23	4.71	8.19	6.36	5.25	6.57	6.22	-5.98	0.00031	1.05e-06	Moderately soluble	-8.47	9.94e-07	3.35e-09	Poorly soluble	-5.51	0.000906	3.05e-06	Moderately soluble	Low	No	Yes	No	No	Yes	No	No	-2.29	1	1	1	1	2	0.55	0	1	2	4.3	No
Pilocereine	228285	CC(C)CC1C2=CC(=C(C=C2CCN1C)OC)OC3=C4C(N(CCC4=CC(=C3OC5=C6C(N(CCC6=CC(=C5O)OC)C)CC(C)C)OC)C)CC(C)C	744.01	54	18	0.6	13	9	1	231.39	76.1	5.95	9.32	7.61	4.34	8.53	7.15	-9.71	1.44e-07	1.94e-10	Poorly soluble	-10.82	1.12e-08	1.51e-11	Insoluble	-10.86	1.02e-08	1.37e-11	Insoluble	Low	No	Yes	No	No	No	No	No	-4.22	2	4	1	1	2	0.17	0	0	3	6.84	No
Piperine	638024	C1CCN(CC1)C(=O)C=CC=CC2=CC3=C(C=C2)OCO3	285.34	21	6	0.35	4	3	0	85.47	38.77	3.38	3.46	2.51	2.39	3.41	3.03	-3.74	0.0524	0.000184	Soluble	-3.96	0.0316	0.000111	Soluble	-3	0.287	0.001	Soluble	High	Yes	No	Yes	Yes	Yes	No	No	-5.58	0	0	0	0	0	0.55	0	2	0	2.92	No
Piperonal	8438	C1OC2=C(O1)C=C(C=C2)C=O	150.13	11	6	0.12	1	3	0	37.89	35.53	1.6	1.05	1.23	0.52	2.06	1.29	-1.77	2.55	0.017	Very soluble	-1.39	6.16	0.041	Very soluble	-2.08	1.25	0.00832	Soluble	High	Yes	No	Yes	No	No	No	No	-6.47	0	3	0	0	1	0.55	0	1	1	1.87	No
P-Methoxy-Phenol	9015	COC1=CC=C(C=C1)O	124.14	9	6	0.14	1	2	1	34.96	29.46	1.56	1.58	1.4	1.15	1.36	1.41	-2.03	1.15	0.00928	Soluble	-1.81	1.93	0.0155	Very soluble	-1.91	1.54	0.0124	Soluble	High	Yes	No	No	No	No	No	No	-5.94	0	3	0	0	1	0.55	0	0	1	1	No
Propyl-Gallate	4947	CCCOC(=O)C1=CC(=C(C(=C1)O)O)O	212.2	15	6	0.3	4	5	3	53.4	86.99	1.92	1.8	1.37	0.8	0.99	1.38	-2.32	1.01	0.00477	Soluble	-3.25	0.12	0.000568	Soluble	-1.57	5.76	0.0272	Soluble	High	No	No	No	No	No	No	No	-6.32	0	0	0	0	0	0.55	1	1	1	1.8	Yes
Proscillaridin-A	222154	CC1C(C(C(C(O1)OC2CCC3(C4CCC5(C(CCC5(C4CCC3=C2)O)C6=COC(=O)C=C6)C)C)O)O)O	530.65	38	6	0.77	3	8	4	140.6	129.59	3.54	2.48	3.01	1.87	2.44	2.67	-4.61	0.013	2.45e-05	Moderately soluble	-4.85	0.00756	1.43e-05	Moderately soluble	-3.81	0.0824	0.000155	Soluble	High	No	Yes	No	No	No	Yes	No	-7.78	1	3	0	0	0	0.55	0	1	1	6.93	No
Prostaglandin	6145931	CCCCCC(C=CC1C=CC(=O)C1CC=CCCCC(=O)OC)OC(=O)C	390.51	28	0	0.61	15	5	0	111.91	69.67	4.07	4.51	4.72	3.19	5.52	4.4	-4.11	0.0301	7.72e-05	Moderately soluble	-5.69	0.000789	2.02e-06	Moderately soluble	-4.16	0.0268	6.85e-05	Moderately soluble	High	Yes	Yes	Yes	Yes	Yes	Yes	Yes	-5.48	0	0	1	0	0	0.55	0	2	3	5.06	No
Psoralen	6199	C1=CC(=O)OC2=CC3=C(C=CO3)C=C21	186.16	14	13	0	0	3	0	52.26	43.35	2.01	1.67	2.54	1.48	2.91	2.12	-2.73	0.344	0.00185	Soluble	-2.19	1.19	0.00639	Soluble	-4.5	0.00587	3.16e-05	Moderately soluble	High	Yes	No	Yes	No	No	No	No	-6.25	0	0	0	0	1	0.55	0	1	1	3.06	No
Pulegone	442495	CC1CCC(=C(C)C)C(=O)C1	152.23	11	0	0.7	0	1	0	47.8	17.07	2.33	3.08	2.71	2.2	2.76	2.62	-2.72	0.287	0.00189	Soluble	-3.11	0.119	0.000784	Soluble	-2.38	0.635	0.00417	Soluble	High	Yes	No	No	No	No	No	No	-5.04	0	1	0	0	2	0.55	0	1	1	2.75	No
Isoquercetin	5280804	C1=CC(=C(C=C1C2=C(C(=O)C3=C(C=C(C=C3O2)O)O)OC4C(C(C(C(O4)CO)O)O)O)O)O	302.24	22	16	0	1	7	5	78.03	131.36	1.63	1.54	1.99	-0.56	1.54	1.23	-3.16	0.211	0.000698	Soluble	-3.91	0.0374	0.000124	Soluble	-3.24	0.173	0.000573	Soluble	High	No	No	Yes	No	No	Yes	Yes	-7.05	0	0	0	0	0	0.55	1	1	0	3.23	No
Quercetin	5280343	C1=CC(=C(C=C1C2=C(C(=O)C3=C(C=C(C=C3O2)O)O)O)O)O	302.24	22	16	0	1	7	5	78.03	131.36	1.63	1.54	1.99	-0.56	1.54	1.23	-3.16	0.211	0.000698	Soluble	-3.91	0.0374	0.000124	Soluble	-3.24	0.173	0.000573	Soluble	High	No	No	Yes	No	No	Yes	Yes	-7.05	0	0	0	0	0	0.55	1	1	0	3.23	No
Quercetin-3-O-Beta-D-Glucoside	25203368	C1=CC(=C(C=C1C2=C(C(=O)C3=C(C=C(C=C3O2)O)O)OC4C(C(C(C(O4)CO)O)O)O)O)[O-]	463.37	33	16	0.29	4	12	7	108.27	213.34	1.22	0.36	-0.1	-2.59	-0.59	-0.34	-3.03	0.428	0.000924	Soluble	-4.4	0.0182	3.94e-05	Moderately soluble	-1.51	14.3	0.0308	Soluble	Low	No	No	No	No	No	No	No	-8.87	2	0	1	1	3	0.11	0	0	1	5.28	No
Quercitrin	5280459	CC1C(C(C(C(O1)OC2=C(OC3=CC(=CC(=C3C2=O)O)O)C4=CC(=C(C=C4)O)O)O)O)O	448.38	32	16	0.29	3	11	7	109	190.28	1.27	0.86	0.49	-1.84	0.01	0.16	-3.33	0.208	0.000464	Soluble	-4.44	0.0163	3.63e-05	Moderately soluble	-2.08	3.69	0.00822	Soluble	Low	No	No	No	No	No	No	No	-8.42	2	0	1	1	3	0.17	1	1	1	5.28	No
Resveratrol	445154	C1=CC(=CC=C1C=CC2=CC(=CC(=C2)O)O)O	228.24	17	12	0	2	3	3	67.88	60.69	1.71	3.13	2.76	2.26	2.57	2.48	-3.62	0.0551	0.000241	Soluble	-4.07	0.0193	8.44e-05	Moderately soluble	-3.29	0.118	0.000516	Soluble	High	Yes	No	Yes	No	Yes	No	Yes	-5.47	0	0	0	0	0	0.55	0	1	1	2.02	Yes
Quercetin 3-glucoside-7-glucuronide	44259152	C1=CC(=C(C=C1C2=C(C(=O)C3=C(C=C(C=C3O2)OC4C(C(C(C(O4)C(=O)O)O)O)O)O)OC5C(C(C(C(O5)CO)O)O)O)O)O	316.26	23	16	0.06	2	7	4	82.5	120.36	2.23	1.87	2.29	-0.31	2.06	1.63	-3.36	0.138	0.000435	Soluble	-4.02	0.0303	9.57e-05	Moderately soluble	-3.94	0.0365	0.000115	Soluble	High	No	No	Yes	No	No	Yes	Yes	-6.9	0	0	0	0	0	0.55	1	1	0	3.3	No
Rhamnetin	5281691	COC1=CC(=C2C(=C1)OC(=C(C2=O)O)C3=CC(=C(C=C3)O)O)O	316.26	23	16	0.06	2	7	4	82.5	120.36	2.23	1.87	2.29	-0.31	2.06	1.63	-3.36	0.138	0.000435	Soluble	-4.02	0.0303	9.57e-05	Moderately soluble	-3.94	0.0365	0.000115	Soluble	High	No	No	Yes	No	No	Yes	Yes	-6.9	0	0	0	0	0	0.55	1	1	0	3.3	No
Rhein	10168	C1=CC2=C(C(=C1)O)C(=O)C3=C(C2=O)C=C(C=C3O)C(=O)O	284.22	21	12	0	1	6	3	70.75	111.9	1.28	2.23	1.57	0.29	1.96	1.47	-3.36	0.123	0.000433	Soluble	-4.22	0.0173	6.09e-05	Moderately soluble	-3.46	0.0979	0.000344	Soluble	High	No	No	No	No	No	No	No	-6.45	0	0	0	0	0	0.56	1	0	0	2.58	No
Riboflavin	493570	CC1=CC2=C(C=C1C)N(C3=NC(=O)NC(=O)C3=N2)CC(C(C(CO)O)O)O	376.36	27	14	0.41	5	8	5	96.99	161.56	0.97	-1.46	-1.68	-0.54	1.09	-0.32	-1.31	18.5	0.0493	Very soluble	-1.43	14	0.0372	Very soluble	-2.62	0.903	0.0024	Soluble	Low	No	No	No	No	No	No	No	-9.63	0	1	1	1	1	0.55	0	1	1	3.84	Yes
Robinin	5281693	CC1C(C(C(C(O1)OCC2C(C(C(C(O2)OC3=C(OC4=CC(=CC(=C4C3=O)O)OC5C(C(C(C(O5)C)O)O)O)C6=CC=C(C=C6)O)O)O)O)O)O)O	740.66	52	16	0.55	8	19	11	170.32	308.12	2.99	-1.28	-2.89	-4.77	-3.15	-1.82	-3.33	0.35	0.000473	Soluble	-4.69	0.015	2.03e-05	Moderately soluble	0.37	1740	2.36	Soluble	Low	No	Yes	No	No	No	No	No	-11.73	3	4	1	1	4	0.17	0	0	2	7.6	No
Rosmanol	13966122	CC(C)C1=C(C(=C2C(=C1)C(C3C4C2(CCCC4(C)C)C(=O)O3)O)O)O	346.42	25	6	0.65	1	5	3	93.99	86.99	2.5	3.41	2.93	2.42	3.16	2.88	-4.25	0.0196	5.65e-05	Moderately soluble	-4.92	0.0042	1.21e-05	Moderately soluble	-3.64	0.0797	0.00023	Soluble	High	No	Yes	No	No	No	Yes	No	-5.99	0	0	0	0	0	0.55	1	1	0	5.07	No
Rosmaridiphenol	9905016	CC(C)C1=C(C(=C2C(=C1)CCC3C(C2=O)CCCC3(C)C)O)O	316.43	23	6	0.65	1	3	2	94.2	57.53	3.42	5.87	4.79	3.29	4.46	4.37	-5.63	0.000747	2.36e-06	Moderately soluble	-6.85	4.46e-05	1.41e-07	Poorly soluble	-4.74	0.00577	1.82e-05	Moderately soluble	High	Yes	No	No	No	Yes	No	No	-4.06	0	0	0	0	1	0.55	1	1	1	3.59	No
Rosmarinic-Acid	5281792	C1=CC(=C(C=C1CC(C(=O)O)OC(=O)C=CC2=CC(=C(C=C2)O)O)O)O	360.31	26	12	0.11	7	8	5	91.4	144.52	1.17	2.36	1.65	0.9	1.5	1.52	-3.44	0.131	0.000363	Soluble	-5.04	0.00332	9.22e-06	Moderately soluble	-2.17	2.41	0.0067	Soluble	Low	No	No	No	No	No	No	No	-6.82	0	0	1	1	0	0.56	1	2	1	3.38	No
Rosmariquinone	160142	CC(C)C1=CC2=C(C3=C(C=C2)C(CCC3)(C)C)C(=O)C1=O	282.38	21	6	0.47	1	2	0	86.16	34.14	2.84	4.88	4	3.24	5.27	4.04	-4.81	0.00437	1.55e-05	Moderately soluble	-5.33	0.00131	4.65e-06	Moderately soluble	-5.73	0.000531	1.88e-06	Moderately soluble	High	Yes	No	No	No	Yes	No	No	-4.56	0	0	0	0	0	0.55	2	1	1	3.44	No
Rutin	5280805	CC1C(C(C(C(O1)OCC2C(C(C(C(O2)OC3=C(OC4=CC(=CC(=C4C3=O)O)O)C5=CC(=C(C=C5)O)O)O)O)O)O)O)O	610.52	43	16	0.44	6	16	10	141.38	269.43	1.58	-0.33	-1.69	-3.89	-2.11	-1.29	-3.3	0.308	0.000505	Soluble	-4.87	0.0083	1.36e-05	Moderately soluble	-0.29	315	0.515	Soluble	Low	No	Yes	No	No	No	No	No	-10.26	3	4	1	1	4	0.17	1	1	1	6.52	No
Safrole	5144	C=CCC1=CC2=C(C=C1)OCO2	162.19	12	6	0.2	2	2	0	46.61	18.46	2.46	2.96	2.14	2.02	3.01	2.52	-2.95	0.183	0.00113	Soluble	-3.01	0.158	0.000976	Soluble	-2.99	0.166	0.00102	Soluble	High	Yes	No	Yes	No	No	No	No	-5.19	0	0	0	0	1	0.55	0	1	1	2.1	Yes
Salicylic-Acid	338	C1=CC=C(C(=C1)C(=O)O)O	138.12	10	6	0	1	3	2	35.42	57.53	1.13	2.26	1.09	0.99	0.74	1.24	-2.5	0.439	0.00318	Soluble	-3.1	0.109	0.000786	Soluble	-1.17	9.4	0.0681	Soluble	High	Yes	No	No	No	No	No	No	-5.54	0	3	0	0	1	0.85	0	0	1	1	No
S-Allyl-L-Cysteine	9793905	C=CCSCC(C(=O)O)N	161.22	10	0	0.5	5	3	2	42.55	88.62	1.22	-2.07	0.32	-1.93	0.22	-0.45	0.79	1000	6.23	Highly soluble	0.74	877	5.44	Highly soluble	-0.3	81	0.502	Soluble	High	No	No	No	No	No	No	No	-8.75	0	0	0	0	2	0.55	0	1	1	2.8	No
S-Allylmercaptocysteine	9794159	C=CCSSCC(C(=O)O)N	193.29	11	0	0.5	6	3	2	50.14	113.92	1.48	-2.04	0.97	-1.93	0.42	-0.22	0.64	849	4.39	Highly soluble	0.17	288	1.49	Highly soluble	-0.42	72.8	0.377	Soluble	High	No	No	No	No	No	No	No	-8.93	0	0	0	0	2	0.55	0	2	1	3.15	No
Scillaren-A	441870	CC1C(C(C(C(O1)OC2CCC3(C4CCC5(C(CCC5(C4CCC3=C2)O)C6=COC(=O)C=C6)C)C)O)O)OC7C(C(C(C(O7)CO)O)O)O	692.79	49	6	0.81	6	13	7	172.99	208.74	3.59	0.89	0.84	-0.43	0.31	1.04	-4.39	0.0282	4.07e-05	Moderately soluble	-4.86	0.0096	1.39e-05	Moderately soluble	-1.99	7.14	0.0103	Soluble	Low	No	Yes	No	No	No	No	No	-9.89	3	3	1	1	4	0.17	0	1	1	8.04	No
Scillarenin	12315393	CC12CCC(C=C1CCC3C2CCC4(C3(CCC4C5=COC(=O)C=C5)O)C)O	384.51	28	6	0.71	1	4	2	109.38	70.67	3.32	3.57	4.16	3.5	3.98	3.71	-4.57	0.0105	2.72e-05	Moderately soluble	-4.74	0.007	1.82e-05	Moderately soluble	-5	0.00381	9.91e-06	Moderately soluble	High	Yes	Yes	No	No	No	No	No	-6.11	0	0	0	0	0	0.55	0	1	2	5.53	No
Scilliglaucosidin	281990	CC12CCC3C(C1(CCC2C4=COC(=O)C=C4)O)CCC5=CC(CCC35C=O)O	398.49	29	6	0.67	2	5	2	109.58	87.74	2.74	1.61	3.34	2.59	3.67	2.79	-3.35	0.18	0.000451	Soluble	-3.06	0.344	0.000862	Soluble	-4.55	0.0111	2.79e-05	Moderately soluble	High	No	Yes	No	No	No	No	No	-7.59	0	0	0	0	0	0.55	0	2	1	5.53	No
Scilliroside	441871	CC(=O)OC1CC2(C(CCC3(C2(CCC3C4=COC(=O)C=C4)O)C)C5(C1=CC(CC5)OC6C(C(C(C(O6)CO)O)O)O)C)O	620.68	44	6	0.75	6	12	6	153.86	196.35	3.16	-0.42	0.64	-0.08	0.96	0.85	-3.13	0.462	0.000744	Soluble	-3.24	0.358	0.000577	Soluble	-2.63	1.47	0.00236	Soluble	Low	No	Yes	No	No	No	No	No	-10.38	3	3	1	1	4	0.17	0	1	1	7.31	No
Scopoletin	5280460	COC1=C(C=C2C(=C1)C=CC(=O)O2)O	192.17	14	10	0.1	1	4	1	51	59.67	1.86	1.53	1.51	0.76	1.94	1.52	-2.46	0.67	0.00348	Soluble	-2.39	0.779	0.00406	Soluble	-3.17	0.131	0.000681	Soluble	High	Yes	No	Yes	No	No	No	No	-6.39	0	0	0	0	1	0.55	0	1	1	2.62	No
Scutellarein	5281697	C1=CC(=CC=C1C2=CC(=O)C3=C(O2)C=C(C(=C3O)O)O)O	286.24	21	16	0	1	6	4	76.01	111.13	2.08	2.66	2.28	-0.03	2.03	1.81	-3.79	0.0466	0.000163	Soluble	-4.65	0.00648	2.26e-05	Moderately soluble	-3.82	0.0429	0.00015	Soluble	High	No	No	Yes	No	No	Yes	Yes	-6.16	0	0	0	0	0	0.55	1	1	0	3.04	No
Secoisolariciresinol	65373	COC1=C(C=CC(=C1)CC(CO)C(CC2=CC(=C(C=C2)O)OC)CO)O	362.42	26	12	0.4	9	6	4	99.28	99.38	2.98	2.52	2.12	1.56	3.34	2.5	-3.42	0.137	0.000378	Soluble	-4.25	0.0202	5.58e-05	Moderately soluble	-4.54	0.0105	2.9e-05	Moderately soluble	High	No	Yes	No	No	No	Yes	No	-6.72	0	0	0	0	0	0.55	0	0	2	3.21	No
Selenium	6326970	[Se]	78.96	1	0	0.4	0	6	4	5.75	0	2.98	2.52	2.12	1.56	3.34	2.5	-3.42	0.137	0.000378	Soluble	-4.25	0.0202	5.58e-05	Moderately soluble	-4.54	0.0105	2.9e-05	Moderately soluble	High	No	Yes	No	No	No	Yes	No	-6.72	0	0	0	0	0	0.55	0	0	2	3.21	No
Serine	5951	C(C(C(=O)O)N)O	105.09	7	0	0.67	2	4	3	22.18	83.55	0.19	-3.07	-1.61	-3.91	-1.45	-1.97	1.57	3950	37.5	Highly soluble	1.88	7970	75.9	Highly soluble	1.3	2080	19.8	Soluble	High	No	No	No	No	No	No	No	-9.12	0	4	0	0	3	0.55	0	0	1	1.51	No
Shikimic-Acid	8742	C1C(C(C(C=C1C(=O)O)O)O)O	174.15	12	0	0.57	1	5	4	38.43	97.99	0.45	-1.72	-1.52	-1.43	-1.36	-1.12	0.23	296	1.7	Highly soluble	0.18	261	1.5	Highly soluble	1.75	9750	56	Soluble	High	No	No	No	No	No	No	No	-8.58	0	2	0	0	1	0.56	0	0	1	3.77	No
Sinapic-Acid	10743	COC1=CC(=CC(=C1O)OC)C=CC(=O)O	224.21	16	6	0.18	4	5	2	58.12	75.99	1.63	1.46	1.4	0.73	1.33	1.31	-2.16	1.54	0.00686	Soluble	-2.66	0.488	0.00218	Soluble	-1.55	6.33	0.0282	Soluble	High	No	No	No	No	No	No	No	-6.63	0	0	0	0	0	0.56	0	1	1	2.17	No
Sinigrin	23682211	C=CCC(=NOS(=O)(=O)[O-])SC1C(C(C(C(O1)CO)O)O)O.[K+]	397.46	23	0	0.7	7	10	4	74.37	202.62	-4.76	-1.07	-1.03	-2.59	-2.39	-2.37	-1.17	27	0.0679	Very soluble	-2.7	0.801	0.00201	Soluble	1.94	34500	86.7	Soluble	Low	No	Yes	No	No	No	No	No	-9.48	0	1	1	1	1	0.55	0	6	1	5.35	No
Solapalmitine	275969	CCCCCCCCCCCCCCCC(=O)N(CCCCN(C)C)CCCCN(C)C	453.79	32	0	0.96	25	3	0	145.6	26.79	6.93	8.55	6.98	4.68	7.55	6.94	-6.39	0.000185	4.07e-07	Poorly soluble	-8.99	4.69e-07	1.03e-09	Poorly soluble	-8.55	1.28e-06	2.81e-09	Poorly soluble	Low	No	No	No	No	No	No	Yes	-3	1	3	1	1	2	0.55	0	0	3	3.8	No
Solasodine	442985	CC1CCC2(C(C3C(O2)CC4C3(CCC5C4CC=C6C5(CCC(C6)O)C)C)C)NC1	413.64	30	0	0.93	0	3	2	127.23	41.49	4.16	5.39	4.91	4.94	3.97	4.67	-5.8	0.000655	1.58e-06	Moderately soluble	-6.02	0.000399	9.65e-07	Poorly soluble	-4.8	0.0065	1.57e-05	Moderately soluble	High	Yes	Yes	No	No	No	No	No	-5	1	1	0	0	1	0.55	0	1	2	6.56	No
Squalene	638072	CC(=CCCC(=CCCC(=CCCC=C(C)CCC=C(C)CCC=C(C)C)C)C)C	410.72	30	0	0.6	15	0	0	143.48	0	6.37	11.58	10.6	7.93	10.41	9.38	-8.69	8.35e-07	2.03e-09	Poorly soluble	-11.57	1.11e-09	2.71e-12	Insoluble	-7.48	1.37e-05	3.33e-08	Poorly soluble	Low	No	No	No	No	No	No	No	-0.58	1	3	1	1	2	0.55	0	1	3	4.73	No
Steganacin	443021	CC(=O)OC1C2COC(=O)C2CC3=CC(=C(C(=C3C4=CC5=C(C=C14)OCO5)OC)OC)OC	456.44	33	12	0.42	5	9	0	114.53	98.75	3.17	2.92	2.73	1.81	3.56	2.84	-4.45	0.0162	3.56e-05	Moderately soluble	-4.66	0.0101	2.21e-05	Moderately soluble	-5.59	0.00116	2.55e-06	Moderately soluble	High	No	No	No	No	Yes	Yes	Yes	-7.01	0	0	0	0	0	0.55	0	1	1	4.75	No
Steganangin	6441003	CC=C(C)C(=O)OC1C2COC(=O)C2CC3=CC(=C(C(=C3C4=CC5=C(C=C14)OCO5)OC)OC)OC	496.51	36	12	0.41	6	9	0	128.48	98.75	3.59	4.12	3.68	2.35	4.43	3.63	-5.36	0.00214	4.32e-06	Moderately soluble	-5.9	0.000625	1.26e-06	Moderately soluble	-6.03	0.000466	9.38e-07	Poorly soluble	High	No	No	No	Yes	Yes	Yes	Yes	-6.4	0	1	0	0	0	0.55	0	2	2	5.07	No
Stigmasterol	5280794	CCC(C=CC(C)C1CCC2C1(CCC3C2CC=C4C3(CCC(C4)O)C)C)C(C)C	412.69	30	0	0.86	5	1	1	132.75	20.23	5.01	8.56	7.8	6.62	6.86	6.97	-7.46	1.43e-05	3.46e-08	Poorly soluble	-8.86	5.71e-07	1.38e-09	Poorly soluble	-5.47	0.0014	3.39e-06	Moderately soluble	Low	No	No	No	No	Yes	No	No	-2.74	1	3	0	1	2	0.55	0	1	2	6.21	No
Strophanthidin	6185	CC12CCC3C(C1(CCC2C4=CC(=O)OC4)O)CCC5(C3(CCC(C5)O)C=O)O	404.5	29	0	0.83	2	6	3	106.16	104.06	2.45	0.64	1.9	1.82	2.64	1.89	-2.62	0.972	0.0024	Soluble	-2.4	1.61	0.00398	Soluble	-2.65	0.914	0.00226	Soluble	High	No	Yes	No	No	No	No	No	-8.31	0	0	0	0	0	0.55	0	1	1	5.42	No
Succinic-Acid	1110	C(CC(=O)O)C(=O)O	118.09	8	0	0.5	3	4	2	24.89	74.6	0.32	-0.59	-0.06	-0.54	-0.63	-0.3	0	117	0.994	Very soluble	-0.51	36.9	0.312	Very soluble	0.61	486	4.11	Soluble	High	No	No	No	No	No	No	No	-7.44	0	3	0	0	2	0.85	0	0	1	1.29	No
Synephrine	7172	CNCC(C1=CC=C(C=C1)O)O	167.21	12	6	0.33	3	3	3	47.01	52.49	1.52	-0.62	0.32	0.65	0.91	0.55	-0.66	36.7	0.22	Very soluble	-0.01	163	0.977	Very soluble	-2.13	1.23	0.00738	Soluble	High	No	No	No	No	No	No	No	-7.76	0	0	0	0	1	0.55	0	0	1	1.48	No
Syringaldehyde	8655	COC1=CC(=CC(=C1O)OC)C=O	182.17	13	6	0.22	3	4	1	46.84	55.76	1.66	-0.01	1.22	0.24	1.51	0.93	-1.11	14.2	0.0782	Very soluble	-0.71	35.4	0.194	Very soluble	-2.03	1.72	0.00942	Soluble	High	Yes	No	No	No	No	No	No	-7.42	0	0	0	0	1	0.55	0	1	1	1.49	No
Tangeretin	68077	COC1=CC=C(C=C1)C2=CC(=O)C3=C(O2)C(=C(C(=C3OC)OC)OC)OC	372.37	27	16	0.25	6	7	0	100.38	76.36	3.71	3.04	3.5	0.63	4.21	3.02	-4.11	0.0291	7.83e-05	Moderately soluble	-4.31	0.0183	4.9e-05	Moderately soluble	-6.71	7.24e-05	1.95e-07	Poorly soluble	High	Yes	No	No	No	Yes	No	Yes	-6.41	0	0	0	0	0	0.55	0	0	1	3.74	No
Taurine	1123	C(CS(=O)(=O)O)N	125.15	7	0	1	2	4	2	24.97	88.77	-0.28	-4.11	-0.09	-1.51	-1.18	-1.43	2.11	16000	127	Highly soluble	2.85	88500	707	Highly soluble	0.36	288	2.3	Soluble	High	No	No	No	No	No	No	No	-9.98	0	3	0	0	3	0.55	0	1	1	2.17	No
Taxifolin	439533	C1=CC(=C(C=C1C2C(C(=O)C3=C(C=C(C=C3O2)O)O)O)O)O	304.25	22	12	0.13	1	7	5	74.76	127.45	1.3	0.95	0.86	-0.64	0.66	0.63	-2.66	0.662	0.00218	Soluble	-3.21	0.186	0.000612	Soluble	-2.03	2.87	0.00942	Soluble	High	No	No	No	No	No	No	No	-7.48	0	0	0	0	0	0.55	1	1	0	3.51	No
Taxol	36314	CC1=C2C(C(=O)C3(C(CC4C(C3C(C(C2(C)C)(CC1OC(=O)C(C(C5=CC=CC=C5)NC(=O)C6=CC=CC=C6)O)O)OC(=O)C7=CC=CC=C7)(CO4)OC(=O)C)O)C)OC(=O)C	853.91	62	18	0.45	15	14	4	218.96	221.29	4.51	3.66	3.41	1.7	4.59	3.58	-6.66	0.000185	2.16e-07	Poorly soluble	-8	8.61e-06	1.01e-08	Poorly soluble	-8.8	1.34e-06	1.57e-09	Poorly soluble	Low	No	Yes	No	No	No	No	No	-8.91	2	3	2	1	3	0.17	0	2	3	8.34	No
Terpineol	17100	CC1=CCC(CC1)C(C)(C)O	154.25	11	0	0.8	1	1	1	48.8	20.23	2.51	3.39	2.5	2.3	2.17	2.58	-2.87	0.21	0.00136	Soluble	-3.49	0.0495	0.000321	Soluble	-1.69	3.17	0.0206	Soluble	High	Yes	No	No	No	No	No	No	-4.83	0	1	0	0	2	0.55	0	1	1	3.24	No
TOCOPHEROL	14985	CC1=C(C2=C(CCC(O2)(C)CCCC(C)CCCC(C)CCCC(C)C)C(=C1O)C)C	430.71	31	6	0.79	12	2	1	139.27	29.46	5.92	10.7	8.84	6.14	9.75	8.27	-8.6	1.08e-06	2.5e-09	Poorly soluble	-11.27	2.3e-09	5.33e-12	Insoluble	-9.16	2.97e-07	6.89e-10	Poorly soluble	Low	No	Yes	No	No	No	No	No	-1.33	1	3	1	1	1	0.55	0	0	3	5.17	No
Tocopherol	14985	CC1=C(C2=C(CCC(O2)(C)CCCC(C)CCCC(C)CCCC(C)C)C(=C1O)C)C	430.71	31	6	0.79	12	2	1	139.27	29.46	5.92	10.7	8.84	6.14	9.75	8.27	-8.6	1.08e-06	2.5e-09	Poorly soluble	-11.27	2.3e-09	5.33e-12	Insoluble	-9.16	2.97e-07	6.89e-10	Poorly soluble	Low	No	Yes	No	No	No	No	No	-1.33	1	3	1	1	1	0.55	0	0	3	5.17	No
Trans-3,5,4'-Trihydroxystilbene	9964599	C1=CC=C(C=C1)C=CC2=CC(=C(C(=C2)O)O)O	228.24	17	12	0	2	3	3	67.88	60.69	2.09	3.13	2.76	2.26	2.57	2.56	-3.62	0.0551	0.000241	Soluble	-4.07	0.0193	8.44e-05	Moderately soluble	-3.29	0.118	0.000516	Soluble	High	Yes	No	Yes	No	Yes	No	Yes	-5.47	0	0	0	0	0	0.55	1	2	1	2.06	Yes
Trans-Cinnamaldehyde	637511	C1=CC=C(C=C1)C=CC=O	132.16	10	6	0	2	1	0	41.54	17.07	1.65	1.9	1.79	2.01	2.48	1.97	-2.17	0.897	0.00679	Soluble	-1.88	1.74	0.0131	Very soluble	-2.4	0.526	0.00398	Soluble	High	Yes	No	No	No	No	No	No	-5.76	0	2	0	0	2	0.55	0	2	1	1.65	No
TRIGONELLINE	5570	C[N+]1=CC=CC(=C1)C(=O)[O-]	137.14	10	6	0.14	1	2	0	35.05	44.01	-3.11	0.51	-1.13	0.33	0.36	-0.61	-1.39	5.59	0.0408	Very soluble	-1	13.6	0.0989	Very soluble	-0.94	15.9	0.116	Soluble	High	No	No	No	No	No	No	No	-6.77	0	4	0	0	1	0.55	0	1	1	1.04	No
Tylocrebrine	246845	COC1=C(C2=C(C=C1)C3=C(CC4CCCN4C3)C5=CC(=C(C=C52)OC)OC)OC	393.48	29	14	0.42	4	5	0	119.16	40.16	4.22	4.73	4.02	2.69	4.72	4.08	-5.35	0.00175	4.44e-06	Moderately soluble	-5.3	0.00196	4.98e-06	Moderately soluble	-6.95	4.38e-05	1.11e-07	Poorly soluble	High	Yes	Yes	No	No	Yes	Yes	Yes	-5.34	0	0	0	0	0	0.55	0	1	2	3.5	Yes
Tyrosine	6057	C1=CC(=CC=C1CC(C(=O)O)N)O	181.19	13	6	0.22	3	4	3	47.52	83.55	0.79	-2.26	0.35	-1.7	0.39	-0.49	0.32	376	2.07	Highly soluble	1.04	1980	11	Highly soluble	-1.29	9.29	0.0513	Soluble	High	No	No	No	No	No	No	No	-9.01	0	0	0	0	2	0.55	0	0	1	1.54	No
Umbelliferone	5281426	C1=CC(=CC2=C1C=CC(=O)O2)O	162.14	12	10	0	0	3	1	44.51	50.44	1.44	1.58	1.5	1.04	1.97	1.51	-2.46	0.566	0.00349	Soluble	-2.25	0.912	0.00562	Soluble	-3.03	0.153	0.000942	Soluble	High	Yes	No	Yes	No	No	No	No	-6.17	0	1	0	0	1	0.55	0	1	1	2.56	No
Ursolic-Acid	64945	CC1CCC2(CCC3(C(=CCC4C3(CCC5C4(CCC(C5(C)C)O)C)C)C2C1C)C)C(=O)O	456.7	33	0	0.9	1	3	2	136.91	57.53	3.71	7.34	7.09	5.82	5.46	5.88	-7.23	2.69e-05	5.89e-08	Poorly soluble	-8.38	1.92e-06	4.21e-09	Poorly soluble	-5.67	0.000972	2.13e-06	Moderately soluble	Low	No	No	No	No	No	No	No	-3.87	1	3	0	1	1	0.85	0	1	2	6.21	No
Vanillic-Acid	8468	COC1=C(C=CC(=C1)C(=O)O)O	168.15	12	6	0.12	2	4	2	41.92	66.76	1.4	1.43	1.1	0.74	0.73	1.08	-2.02	1.6	0.00952	Soluble	-2.44	0.615	0.00366	Soluble	-1.32	8.1	0.0482	Soluble	High	No	No	No	No	No	No	No	-6.31	0	0	0	0	1	0.85	0	0	1	1.42	No
Vanillin	1183	COC1=C(C=CC(=C1)C=O)O	152.15	11	6	0.12	2	3	1	40.34	46.53	1.57	1.21	1.21	0.51	1.49	1.2	-1.82	2.32	0.0152	Very soluble	-1.78	2.5	0.0164	Very soluble	-1.88	2	0.0132	Soluble	High	Yes	No	No	No	No	No	No	-6.37	0	2	0	0	1	0.55	0	1	1	1.15	No
Vicenin-2	442664	C1=CC(=CC=C1C2=CC(=O)C3=C(C(=C(C(=C3O2)C4C(C(C(C(O4)CO)O)O)O)O)C5C(C(C(C(O5)CO)O)O)O)O)O	594.52	42	16	0.44	5	15	11	139.23	271.2	1.27	-2.26	-3.04	-4.51	-1.8	-2.07	-2.05	5.25	0.00883	Soluble	-2.9	0.746	0.00126	Soluble	-0.27	319	0.536	Soluble	Low	No	No	No	No	No	No	No	-11.53	3	4	1	1	4	0.17	0	0	1	6.4	No
Vitexin	5280441	C1=CC(=CC=C1C2=CC(=O)C3=C(O2)C(=C(C=C3O)O)C4C(C(C(C(O4)CO)O)O)O)O	432.38	31	16	0.29	3	10	7	106.61	181.05	1.38	0.21	-0.23	-2.02	0.33	-0.07	-2.84	0.629	0.00146	Soluble	-3.57	0.116	0.000268	Soluble	-2.38	1.81	0.0042	Soluble	Low	No	No	No	No	No	No	No	-8.79	1	0	1	1	2	0.55	0	0	1	5.12	No
Vitexin-2'-O-Rhamnoside	5282151	CC1C(C(C(C(O1)OC2C(C(C(OC2C3=C(C=C(C4=C3OC(=CC4=O)C5=CC=C(C=C5)O)O)O)CO)O)O)O)O)O	578.52	41	16	0.44	5	14	9	137.83	239.97	1.87	-0.89	-1.38	-3.36	-1.19	-0.99	-2.82	0.866	0.0015	Soluble	-3.67	0.125	0.000215	Soluble	-1.17	39.6	0.0684	Soluble	Low	No	Yes	No	No	No	No	No	-10.46	3	4	1	1	3	0.17	0	0	1	6.43	No
Withaferin-A	265237	CC1=C(C(=O)OC(C1)C(C)C2CCC3C2(CCC4C3CC5C6(C4(C(=O)C=CC6O)C)O5)C)CO	470.6	34	0	0.79	3	6	2	127.49	96.36	3.39	3.83	3.35	2.75	3.93	3.45	-4.97	0.00501	1.07e-05	Moderately soluble	-5.55	0.00133	2.82e-06	Moderately soluble	-3.79	0.0754	0.00016	Soluble	High	No	Yes	No	No	No	No	No	-6.45	0	1	0	0	0	0.55	0	1	2	6.83	No
Xanthotoxin	4114	COC1=C2C(=CC3=C1OC=C3)C=CC(=O)O2	216.19	16	13	0.08	1	4	0	58.75	52.58	2.22	2	2.55	1.18	2.88	2.16	-2.98	0.229	0.00106	Soluble	-2.73	0.402	0.00186	Soluble	-4.63	0.00501	2.32e-05	Moderately soluble	High	Yes	No	Yes	No	No	No	No	-6.2	0	0	0	0	0	0.55	0	1	1	2.97	Yes
Xanthotoxol	65090	C1=CC(=O)OC2=C(C3=C(C=CO3)C=C21)O	202.16	15	13	0	0	4	1	54.28	63.58	1.69	1.67	2.24	0.89	2.4	1.78	-2.79	0.33	0.00163	Soluble	-2.62	0.486	0.0024	Soluble	-3.93	0.0237	0.000117	Soluble	High	Yes	No	Yes	No	No	No	No	-6.35	0	0	0	0	0	0.55	0	1	1	2.94	Yes
[truncated: 9 more columns]
