# Supplementary material for: An in silico molecular docking and simulation study to identify potential anticancer phytochemicals targeting the RAS signaling pathway
Source: PLoS One. 2024 Sep 19;19(9):e0310637. doi: 10.1371/journal.pone.0310637 (PMC11412525; doi:10.1371/journal.pone.0310637)
Supplement: S3 File — (XLSX) [file pone.0310637.s010.xlsx]

## Sheet: S3 File
S3 File. Decoy screening of 50 decoy molecules for each compound
SL no	Complex	Ligand smiles	Binding Affinity	Binding Affinity	Binding Affinity	Average
1	Complex 1	Cc1c(cccc1N)C(=O)Nc2cccc3c2cn[nH]3	-8.3	-8.3	-7	-7.86667
2		c1cc(c(cc1Br)Cl)c2nnc(n2N)N	-7.8	-7.8	-7.2	-7.6
3		c1cc(c(cc1NC(=O)c2ccc(nc2)NN)F)F	-7.6	-7.8	-7.4	-7.6
4		c1ccc(c(c1)C(=O)Nc2c(cn[nH]2)N)C(F)(F)F	-7.5	-7.5	-7.5	-7.5
5		c1cc(cc(c1)F)NC(=O)Nc2ccc(cc2C#N)N	-7.4	-7.3	-7.4	-7.36667
6		c1cc(cc(c1)NC(=O)Nc2ccc(cc2Br)N)C#N	-7.2	-6.9	-7.8	-7.3
7		Cc1cnc(nc1)S[C@H]2CC[C@@](C2)(C(=O)N)N	-6.9	-6.7	-8.3	-7.3
8		C[C@@H]1CC[C@H](C[C@@H]1C)NC(=O)c2ccc(nc2)NN	-7	-7.4	-7.5	-7.3
9		c1cc(c(c(c1)F)C(=O)[O-])NC(=O)[C@@H]2CCC[C@@H]2[NH3+]	-7.4	-7.4	-7.1	-7.3
10		C[C@H](C(=O)NC12CC3CC(C1)CC(C3)C2)NC(=O)N	-7	-7.1	-7.7	-7.26667
11		Cc1c(c(n[nH]1)C(=O)N[C@H]2C[C@H]2c3ccccc3)N	-7.4	-7.4	-7	-7.26667
12		C1CCC(C1)NC(=O)N[C@@H]2[C@H]([C@@H]3[C@@H]2OCCC3)N	-7	-7.2	-7.6	-7.26667
13		c1(c(n[nH]c1Br)C(=O)NN)Br	-7	-7.3	-7.3	-7.2
14		Cc1c(cccc1NC(=O)[C@]2(CCCN2)C)C(=O)N	-7.3	-7.4	-6.8	-7.16667
15		c1cc(cc(c1)NC(=O)Nc2ccc3c(c2)cccn3)N	-7.8	-7.4	-6.2	-7.13333
16		c1c(cc2c(c1C(=O)NN)cn[nH]2)Br	-7	-7	-7.2	-7.06667
17		c1c(c(n[nH]1)N)[C@H]([C@H]2CCO[C@@]3(C2)CCSC3)O	-7	-7.2	-6.9	-7.03333
18		Cc1c(c(n[nH]1)C(=O)Nc2ccccc2I)N	-6.9	-6.8	-7.3	-7
19		c1cc2c(c(c1NC[C@@H]3CCC(=O)N3)N)ncs2	-6.8	-6.8	-7.4	-7
20		c1c2c(sc1C(=O)Nc3c(cn[nH]3)N)CCCCC2	-6.9	-6.9	-7.1	-6.96667
21		Cc1c(c([nH]n1)NC(=O)c2cc(cc(c2)Cl)Cl)N	-6.8	-7.2	-6.9	-6.96667
22		CC1(C(C1(C)C)NC(=O)c2ccnc(c2F)NN)C	-6.5	-7.3	-7.1	-6.96667
23		CC1(C[C@H](CCS1)c2c([nH]c(=O)[nH]c2=O)N)C	-6.9	-6.9	-6.9	-6.9
24		C[C@@]12CC[C@@H](C1)C([C@H]2NC(=O)c3c(c[nH]n3)N)(C)C	-7.1	-7.1	-6.5	-6.9
25		C[C@@H]1CCC[C@@](C1)(C(=O)N2C[C@@H](CC[C@@H]2C)C(=O)N)N	-7.3	-7.3	-6.1	-6.9
26		C[C@@]12CC[C@@H](C1)C([C@H]2NC(=O)c3cc([nH]n3)N)(C)C	-7.6	-7.6	-5.5	-6.9
27		Cc1c(c(n(n1)C)NCC2(CCC(CC2)C)O)N	-7.3	-6.9	-6.5	-6.9
28		c1ccc(c(c1)Nc2c(cnc(n2)NN)F)Cl	-6.9	-6.9	-6.8	-6.86667
29		C1CC[C@@H]([C@H](CC1)NC(=O)[C@@H]2C[C@@H](C=C2)[NH3+])C(=O)[O-]	-7.2	-6.6	-6.8	-6.86667
30		c1cc(ccc1NC(=O)c2cc(ccn2)NN)Cl	-7	-7	-6.5	-6.83333
31		C1CC[C@H]([C@H](C1)C(=O)NC2CCC(CC2)[NH3+])C(=O)[O-]	-6.8	-6.8	-6.9	-6.83333
32		C1CC1CS(=O)(=O)/N=C/2\C=CC=CC2=C(N)N	-6.9	-6.1	-7.5	-6.83333
33		C[C@@H]1CCC[C@](C1)(CNc2c(cc(cn2)N)C#N)O	-6.5	-6.5	-7.4	-6.8
34		CC1(C(C(C1NC(=O)c2cc(cnc2)[O-])(C)C)[NH3+])C	-7	-7	-6.4	-6.8
35		c1cc(c(cc1F)NS(=O)(=O)c2cc[nH]c2)N	-6.5	-6.5	-7.3	-6.76667
36		c1cc(c(cc1NC(=O)c2cc([nH]n2)N)Br)Cl	-6.9	-6.9	-6.4	-6.73333
37		C1CCC(CC1)NC(=O)N[C@@H]2[C@H]([C@@H]3[C@@H]2OCCC3)N	-6.5	-6.7	-7	-6.73333
38		Cc1c(sc2c1c(nc(n2)CSC(=[NH2+])N)[O-])C	-6.4	-6.4	-7.3	-6.7
39		CCc1c(c([nH]n1)C(=O)N[C@@H]2CCCCC[C@@H]2C)N	-6.6	-6.6	-6.9	-6.7
40		C1CCC(C1)(C(=O)N[C@@H]2CCC[C@H](C2)C(=O)[O-])[NH3+]	-6.5	-6.5	-7	-6.66667
41		CC1CCC(CC1)(c2[nH]c3c(n2)ccc(n3)NC)N	-6.7	-6.6	-6.7	-6.66667
42		C1CC[C@@H]([C@H](CC1)NC(=O)[C@@H]2CC[C@@H](C2)[NH3+])C(=O)[O-]	-6.8	-6.8	-6.3	-6.63333
43		C[C@H](c1ccc(s1)Cl)NC(=O)c2c(c[nH]n2)N	-6.4	-6.3	-6.9	-6.53333
44		c1c(csc1I)C(=O)Nc2c(c[nH]n2)N	-6.2	-6.2	-7	-6.46667
45		C1CCC(CC1)(/C(=N\O)/N)NC(=O)[C@H]2CCSC2	-6	-5.9	-7.4	-6.43333
46		Cc1c(c(n[nH]1)NC(=O)c2ccc(cc2F)Br)N	-6.5	-6.5	-6.5	-6.36667
47		CC1CCC(CC1)(CO)NC(=O)c2csc(n2)N	-6.2	-6.3	-6.6	-6.36667
48		c1cc(c(c(c1)F)C(=O)[O-])NC(=O)[C@@H]2CCC[C@H]2[NH3+]	-6.2	-6	-6.6	-6.26667
49		c1ccc(c(c1)C(=O)Nc2c(c[nH]n2)N)I	-6.1	-6.2	-6.3	-6.2
50		C1CCC(CC1)(C(=O)N[C@@H]2CC[C@@H](C2)C(=O)[O-])[NH3+]	-5.2	-5.2	-6.5	-5.63333
51	Complex 2	C[C@H]1CCC[C@@H]([C@@H]1C)NC(=O)N2CCC(CC2)C(=O)N	-8.4	-8.4	-8.4	-8.4
52		Cc1ccc2c(c1)nc(n2C3CC3)c4cn[nH]c4N	-7.6	-8.4	-8.4	-8.13333
53		CC(C)[C@@H]1CCCN(CC1)C(=O)c2c(c[nH]n2)N	-8.1	-8.1	-8.1	-8.1
54		Cc1ccc(cc1)NC(=O)c2c(c3c(s2)nccn3)N	-8.1	-8.1	-8.1	-8.1
55		C[C@@H]1CC[C@H](N(C1)C(=O)c2c(ccc(n2)NN)Cl)C	-8	-8	-8.1	-8.03333
56		CC(C)c1c2c(n[nH]1)OC(=C([C@H]2[C@@H]3CCC=CC3)C#N)N	-8	-8	-8	-8
57		Cc1ccc2c(c1)sc(c2N)C(=O)Nc3ccn(n3)C	-7.9	-7.9	-8	-7.93333
58		c1ccc2c(c1)cccc2NC(=O)Nc3c[nH]nc3	-7.9	-7.9	-7.9	-7.9
59		c1cc(c(cc1C(=O)Nc2ccc3c(c2)[nH]c(=O)[nH]3)F)F	-7.8	-7.8	-8	-7.86667
60		Cc1cc(nc(n1)c2cccc3c2OC(C3)(C)C)NN	-7.9	-7.8	-7.9	-7.86667
61		c1cc2cnccc2c(c1)Nc3c(c(ncn3)Cl)N	-7.8	-7.8	-7.9	-7.83333
62		Cc1c(c(n[nH]1)C)NC(=O)Nc2cccc(c2F)F	-7.8	-7.8	-7.7	-7.76667
63		c1cc(nc(c1)NN)C(=O)N2CC[C@@H]3CCCC[C@H]3C2	-7.8	-7.6	-7.6	-7.66667
64		C[C@@H]1CCN([C@H]2[C@@H]1CCCC2)C(=O)c3cc([nH]n3)N	-7.8	-7.6	-7.6	-7.66667
65		Cc1cc(cc(c1N)C(=O)[O-])[NH+]2CCOC[C@H]2C	-7.6	-7.6	-7.6	-7.6
66		c1cc2c(c(c1)Cl)CC[C@@H]2NC(=O)Nc3c[nH]nc3	-7.6	-7.7	-7.4	-7.56667
67		Cc1c(c(n[nH]1)C)/N=C(/[C@H]2C[C@@H]3CCCC[C@@H]3[NH2+]2)\[O-]	-7.6	-7.5	-7.6	-7.56667
68		CNc1ccc2c(n1)[nH]c(n2)[C@H]3C[C@@H]4CCCC[C@@H]4N3	-7.4	-7.6	-7.7	-7.56667
69		Cc1ccc2c(c1)sc(n2)NC(=O)c3ccnc(c3)N	-7.5	-7.5	-7.5	-7.5
70		c1ccc(cc1)[C@@H]2NC(=Nc3n2c4ccccc4n3)N	-7.5	-7.5	-7.5	-7.5
71		Cc1c(nc(nc1NN)c2c(cc(cn2)Cl)Cl)C	-7.5	-7.5	-7.5	-7.5
72		Cc1cc(c(c(c1)C)C(=O)Nc2nnc(s2)N)C	-7.3	-7.6	-7.6	-7.5
73		c1ccc2c(c1)c(c[nH]2)NC(=O)Nc3cccnc3	-7.4	-7.5	-7.4	-7.43333
74		C1CCCC(CC1)(/C(=N\O)/N)C(=O)N2CCCCC2	-7.5	-7.4	-7.4	-7.43333
75		c1cc(ccc1/C=C(\C#N)/c2c(c([nH]n2)N)C#N)Cl	-7.4	-7.4	-7.4	-7.4
76		Cc1c(c(n(n1)C)Nc2cccc3c2cccn3)N	-7.4	-7.4	-7.4	-7.4
77		Cc1cccnc1c2nc(c3c(c(sc3n2)C)C)NN	-7.4	-7.4	-7.4	-7.4
78		c1cc(c(c(c1)Cl)Cl)C(=O)Nc2nnc(s2)N	-7.4	-7.4	-7.4	-7.4
79		c1cc([nH]c1)[C@@H]2[C@@H]3CCCC=C3C(=C(C2(C#N)C#N)N)C#N	-7.4	-7.3	-7.4	-7.36667
80		Cc1c(c(n[nH]1)C)/N=C(/[C@@H]2C[C@@H]3CCCC[C@@H]3[NH2+]2)\[O-]	-7.3	-7.3	-7.4	-7.33333
81		Cc1c(cc(cc1S(=O)(=O)/N=c/2\[nH]ccs2)N)F	-7.3	-7.4	-7.3	-7.33333
82		Cc1c(c(n[nH]1)C(=O)N2c3ccccc3CC[C@H]2C)N	-7.3	-7.3	-7.3	-7.3
83		Cc1cc(cc(c1N)C(=O)[O-])n2c(c(c([nH+]2)C)C)C	-7.4	-7.3	-7.2	-7.3
84		c1ccc2c(c1)c(co2)c3[nH]c4c(n3)ccc(n4)N	-7.2	-7.3	-7.2	-7.23333
85		Cc1cnc(nc1N[C@@H]2CC3(CCCCC3)OC2)N	-7.1	-7.2	-7.2	-7.16667
86		Cn1c(c(cn1)N)C(=O)Nc2cc(cc(c2)Cl)Cl	-7.1	-7.2	-7.1	-7.13333
87		Cc1ccc2c(c1)CCCN2C(=O)c3cc(n[nH]3)N	-7	-7	-7	-7
88		Cc1c(sc2c1c(nc(n2)c3ccc(cn3)F)NN)C	-6.9	-7.1	-7	-7
89		c1cc(c(cc1C(=O)[O-])N)N2CC[NH+]3CCCC[C@@H]3C2	-6.9	-6.9	-6.9	-6.9
90		CCc1c2c([nH]n1)OC(=C([C@H]2C3CCCCC3)C#N)N	-7.6	-6.7	-6.4	-6.9
91		c1cc(ccc1Nc2ncnc(n2)N)Br	-7.1	-6.5	-7.1	-6.9
92		c1cc(c(c(c1)S(=O)(=O)/N=c/2\[nH]ccs2)N)F	-6.8	-6.8	-6.8	-6.8
93		c1cc(ccc1N)Nc2nc3ccc(cn3n2)Cl	-6.8	-6.7	-6.7	-6.73333
94		C[C@H]1CC[C@@H](N(C1)c2c(cnc(n2)NN)Cl)C	-6.7	-6.7	-6.7	-6.7
95		c1cc(c(cc1Cl)Cl)n2c(c(c[nH+]2)C(=O)[O-])N	-6.6	-6.6	-6.6	-6.6
96		c1cc(ccc1C#N)Nc2c3ccc(cc3ncn2)N	-6.6	-6.6	-6.6	-6.6
97		Cc1cs/c(=N\S(=O)(=O)c2cc(cs2)N)/[nH]1	-6.5	-6.5	-6.5	-6.5
98		Cc1c2c(n[nH]c2n(n1)c3cccc(c3)C(F)(F)F)N	-6.5	-6.5	-6.3	-6.43333
99		c1cc(c2c(c1)oc(n2)N[C@@H]3CCN4[C@@H]3CCCC4)N	-6.5	-6.4	-6.4	-6.43333
100		c1cc2c(cccn2)c(c1)Nc3c(c(ncn3)Cl)N	-6.1	-6	-6	-6.03333
101	Complex 3	c1cc2c(c(c1)NC(=O)c3cc(ccn3)NN)CCCC2	-8	-7.5	-7.6	-7.7
102		C1CC[C@@H]([C@@H](CC1)[NH3+])C(=O)N[C@@H]2CCCC[C@@H]2C(=O)[O-]	-7.4	-8	-7.7	-7.7
103		c1c(c([nH]n1)NC(=O)c2c(c(c(c(c2F)F)F)F)F)N	-8.2	-7.5	-7.4	-7.7
104		c1ccc(c(c1)C(=O)Nc2ccc(cc2)F)NC(=O)N	-7	-8	-8	-7.66667
105		c1ccc2c(c1)CC[C@H]2SCc3nc(nc(n3)N)N	-7.6	-7.7	-7.6	-7.63333
106		C1CC[C@H]([C@H](CC1)NC(=O)[C@@H]2CCC[C@@H](C2)[NH3+])C(=O)[O-]	-6.9	-8	-7.9	-7.6
107		C[C@H](c1cccc(c1)N)NC(=O)Nc2ccc(cc2)C#N	-7.6	-7.6	-7.6	-7.6
108		c1c(c2c([nH]nc2nc1[C@@H]3CCCCN3)N)C(F)(F)F	-7	-7.8	-7.9	-7.56667
109		c1c(c(cc(c1F)F)F)NC(=O)c2cc(n[nH]2)N	-7.5	-7.6	-7.6	-7.56667
110		c1cc2c(cccn2)c(c1)NC(=O)c3ccc(cc3)NN	-7.3	-8	-7.3	-7.53333
111		Cc1ccc(nc1)NC(=O)c2cc(ccc2NN)Cl	-7.8	-7.4	-7.4	-7.53333
112		Cc1c(c[nH]n1)C(=O)Nc2ccc(cc2N)C(F)(F)F	-8	-7.3	-7.3	-7.53333
113		C1C2CC3CC1CC(C2)C34C[C@@](N(N4)C(=O)N)(C(F)(F)F)O	-7.1	-8.2	-7.2	-7.5
114		c1cc(c(cc1N)C(=O)[O-])N[C@@H]2CC[NH+]3[C@@H]2CCCC3	-7.1	-7.7	-7.7	-7.5
115		c1c(c(cc(c1F)F)NC(=O)[C@@H]2CC[C@H](C2)[NH3+])C(=O)[O-]	-7.3	-7.6	-7.6	-7.5
116		Cc1c(cccc1NC(=O)c2ccc(cc2)N)C(=O)NC	-7.3	-7.4	-7.7	-7.46667
117		Cc1c(cccc1Cl)Nc2c(c(ncn2)NC)N	-8.4	-7	-7	-7.46667
118		C1CCC(CC1)NC(=O)C2(CCCCC2)/C(=N\O)/N	-7.8	-7.3	-7.3	-7.46667
119		C[C@@H]1CC[C@H]([C@@H](C1)C)NC(=O)C(C)(C)/C(=N/O)/N	-8	-7.2	-7.1	-7.43333
120		C[C@H]1CCC[C@@H](C1)NC(=O)c2cc(c(nc2)NN)Cl	-7.3	-7.5	-7.3	-7.36667
121		c1c(c(cc(c1F)F)F)NC(=O)c2c(c[nH]n2)N	-7.9	-7.1	-7.1	-7.36667
122		Cc1c(nc(nc1C)S[C@H]2CC[C@](C2)(C(=O)N)N)C	-7	-7.6	-7.5	-7.36667
123		c1cc(c(cc1Cl)C(=O)Nc2c(c[nH]n2)N)F	-8	-7	-7	-7.33333
124		c1c2c(sc1CNC(=O)c3cc(n[nH]3)N)CCC2	-7.1	-7.4	-7.4	-7.3
125		C[C@@H]1CCC[C@@](C1)(C(=O)N[C@@H]2CCC[C@@H]2C(=O)[O-])[NH3+]	-7.1	-7.2	-7.6	-7.3
126		c1cc(ccc1C(=O)[O-])NC(=O)C2CCC(CC2)[NH3+]	-7.8	-7	-7	-7.26667
127		c1cc(c(cc1NC(=O)c2cc([nH]n2)N)Cl)F	-7.2	-7.3	-7.3	-7.26667
128		C[C@@H]1CCC[C@@](C1)(CNc2c(cc(cn2)N)C#N)O	-7.1	-7.3	-7.4	-7.26667
129		Cc1c(c[nH]n1)C(=O)Nc2ccc(c(c2)C(F)(F)F)N	-7.2	-7.2	-7.3	-7.23333
130		Cc1cnc(nc1Nc2cc(cc(c2)F)F)NN	-6.1	-7.8	-7.8	-7.23333
131		Cc1c(c(n[nH]1)NC(=O)c2c(cccc2Cl)Cl)N	-7.7	-7	-7	-7.23333
132		Cc1c(c[nH]n1)CNc2cc3c(cc2N)sc(n3)C	-6.9	-7.3	-7.4	-7.2
133		c1cc(c(c(c1)F)NN)C(=O)Nc2ccc(cc2)C#N	-7.6	-7	-7	-7.2
134		Cc1c(c(n[nH]1)C)NC(=O)c2cc(c(cc2N)F)F	-7.7	-6.9	-6.9	-7.16667
135		CNc1ccc2c(n1)[nH]c(n2)c3cc(ccc3F)N	-6.5	-7.5	-7.5	-7.16667
136		Cc1c(c(n[nH]1)C(=O)Nc2cc(cc(c2)F)F)N	-7.4	-7.1	-6.9	-7.13333
137		c1cc(c(cc1Cl)Nc2cc(ncn2)NN)F	-7.2	-7.1	-7.1	-7.13333
138		c1c(c([nH]n1)NC(=O)[C@@H]2C[C@H]3CC[C@@H]2C3)C(=S)N	-7.8	-6.8	-6.8	-7.13333
139		c1cc(cc(c1)NC(=O)Nc2ccc(cc2)C#N)N	-7.2	-7.1	-7	-7.1
140		c1cc(c(cc1Br)NC(=O)c2cc([nH]n2)N)F	-7.1	-7.1	-7.1	-7.1
141		Cc1c(c([nH]n1)NC(=O)c2cc(ccc2F)F)N	-7.2	-7	-7	-7.06667
142		Cc1c(c([nH]n1)NC(=O)c2cc(cc(c2)Br)F)N	-6.8	-7.2	-7.2	-7.06667
143		Cc1c(c([nH]n1)N)C(=O)Nc2cc(ccc2F)F	-6.8	-7.2	-7.1	-7.03333
144		CC1CCC(CC1)NC(=O)c2ccnc(c2F)NN	-5.9	-7.3	-7.8	-7
145		CC1CCC(CC1)NC(=O)c2c(nc(s2)NC)N	-7.3	-6.7	-6.8	-6.93333
146		Cc1cc(cc(c1NC(=O)c2c[nH]nc2C)N)Br	-6.8	-6.9	-7	-6.9
147		CC(C)c1c(c(n(n1)C)NC2CCC(CC2)O)N	-6.9	-6.7	-6.8	-6.8
148		CC(C)c1c(c(n[nH]1)C(=O)N[C@@H]2CCCC2(C)C)N	-6.8	-6.5	-6.5	-6.6
149		c1nc(c(c(n1)Cl)N)NCC2(CCCCC2)O	-7.5	-6	-6	-6.5
150		CCc1nnc(n1N)Sc2c(cccc2Cl)N	-7	-5.9	-6.1	-6.33333
151	Complex 4	C[C@H]1CC[C@H]([NH+](C1)c2ccc(cc2C(=O)[O-])S(=O)(=O)N)C	-8.8	-8.3	-7.9	-8.33333
152		Cc1c(c(sn1)NC(=O)[C@H]2C[C@H]3CCCC[C@@H]3[NH2+]2)C(=O)[O-]	-8.7	-8.7	-7.6	-8.33333
153		c1cnc([nH]1)c2nc(on2)c3cc(cc(c3)N)C(F)(F)F	-8.2	-8.3	-8.3	-8.26667
154		CC(C)c1nc(cs1)[C@@H]2NC(=Nc3n2c4ccccc4n3)N	-8	-7.9	-8.9	-8.26667
155		Cc1c(cccc1F)NC(=O)Nc2cc(c[nH+]c2)C(=O)[O-]	-8	-8	-8.2	-8.06667
156		C[C@@H]1CCC[C@H]1NC(=O)c2cc(c(cc2[N+](=O)[O-])F)N	-8.3	-8.3	-7.4	-8
157		Cc1nc2c3c4c(sc3nc(n2n1)NN)CC[C@@H](C4)C	-8.7	-8.7	-6.3	-7.9
158		c1ccc2c(c1)ncn2c3c(cnc(n3)NN)Br	-8.1	-8.1	-7.2	-7.8
159		c1ccc(c(c1)C(=O)[O-])NC(=O)N[C@H]2CC[NH+]3[C@@H]2CCC3	-8.2	-7.6	-7.5	-7.76667
160		c1cc2cc[nH]c2c(c1)C(=O)NNc3cc(cc(n3)Cl)C#N	-7.2	-7.2	-8.8	-7.73333
161		c1cc(sc1c2cc(n[nH]2)NC(=O)c3cc[nH]n3)Cl	-7.6	-7.7	-7.9	-7.73333
162		CC(C)c1c(c(n[nH]1)C(=O)N2CCO[C@H]3[C@H]2CCCC3)N	-7.8	-7.8	-7.6	-7.73333
163		Cc1c2cc(cnc2[nH]n1)NC(=O)c3c[nH]c4c3c(ccc4)F	-8.1	-8.1	-7	-7.73333
164		c1cc(ccc1NC(=O)NNC(=O)[C@H]2C=c3c(=N2)ccs3)F	-8.2	-8.1	-6.9	-7.73333
165		Cc1ccc(c(c1)NC(=O)c2cc(ccc2[N+](=O)[O-])N)F	-7.6	-7.6	-7.9	-7.7
166		CN(C)c1c(c(ncn1)Nc2cccc3c2nccc3)N	-7.5	-7.5	-8	-7.66667
167		c1cc(c(c(c1)F)NC(=O)c2cc(ccc2[N+](=O)[O-])N)F	-7.7	-7.9	-7.4	-7.66667
168		CC1(CCCC1)NC(=O)c2cc(c(cc2[N+](=O)[O-])F)N	-7.7	-7.7	-7.6	-7.66667
169		c1cc(c(cc1[N+](=O)[O-])C(=O)Nc2cc(ccc2N)F)F	-7.6	-7.6	-7.7	-7.63333
170		Cc1c(ccc[nH+]1)NC(=O)Nc2cccc(c2C(=O)[O-])F	-7.1	-7.1	-8.7	-7.63333
171		c1cc(c(cc1N)NC(=O)c2cc(ccc2F)[N+](=O)[O-])F	-7.9	-7.9	-7	-7.6
172		C[NH+]1CCC(CC1)NC(=O)Nc2cc(ccc2C(=O)[O-])F	-7.4	-7.4	-8	-7.6
173		c1cc(c(cc1NC(=O)c2c(non2)N)Br)Cl	-7	-7.1	-8.7	-7.6
174		Cc1cc(cc[nH+]1)NC(=O)Nc2c(c(c(s2)C)C)C(=O)[O-]	-7.8	-7.8	-7.1	-7.56667
175		Cc1cccc(c1NS(=O)(=O)c2c(n(nc2N)C)C)Cl	-8.9	-6.8	-7	-7.56667
176		C1CCc2c(c(c(s2)NC(=O)N[C@H]3CCOC3)C(=O)O)C1	-7.5	-7.5	-7.3	-7.43333
177		c1cc(ccc1NC(=O)NNC(=O)[C@@H]2C=c3c(=N2)ccs3)F	-7.7	-7.7	-6.8	-7.4
178		c1c[nH]nc1[C@@H]2CCCN(C2)c3c4c(nc(n3)N)CCCC4	-7.3	-7.3	-7.6	-7.4
179		c1cc2c(cc1Br)nc(n2C3CC3)c4nc([nH]n4)N	-7	-7	-8.1	-7.36667
180		CC(C)(C)C1CCC(CC1)c2nc(on2)c3cc(n[nH]3)N	-7.2	-7.2	-7.7	-7.36667
181		c1cc(c2ccc([nH+]c2c1)N3CCC[C@H]3C(=O)N)C(=O)[O-]	-7.3	-7.6	-7.2	-7.36667
182		c1cc(c(c(c1)Cl)[N-]S(=O)(=O)c2c[nH+]c(nc2)N)Cl	-7.4	-7.6	-7	-7.33333
183		CC[C@H]1CN(CCO1)C(=O)C2(CCCCCC2)/C(=N/O)/N	-7.2	-7.3	-7.4	-7.3
184		c1cn(cn1)c2c(c(ncn2)NC34CC5CC(C3)CC(C5)C4)N	-7.3	-7.3	-7.1	-7.23333
185		Cc1csc(n1)NC(=O)NNC(=O)c2ccc(cc2)Cl	-7.1	-7	-7.6	-7.23333
186		Cc1c(sc(c1C(=O)[O-])NC(=O)Nc2ccc[nH+]c2)C	-7.2	-7	-7.2	-7.13333
187		CCc1c(snn1)C(=O)Nc2nc3ccc(cc3s2)N	-7.2	-7.3	-6.8	-7.1
188		c1cc(c(cc1Cl)[N-]S(=O)(=O)c2c[nH+]c(nc2)N)Cl	-6.9	-7	-7.3	-7.06667
189		CCC(=O)/N=C(\N)/Nc1nc(c2cc(cc(c2n1)C)C)C	-6.8	-7.4	-7	-7.06667
190		Cc1c(cccc1S(=O)(=O)N)NC(=O)N2CCC[C@@H](C2)C	-7.2	-7.2	-6.8	-7.06667
191		Cc1csc(n1)NC(=O)c2c(c3c(c(nnc3s2)C)C)N	-6.6	-7	-7.5	-7.03333
192		c1c(cc(c(c1Cl)N)Cl)NC(=O)[C@H]2C[C@@H]2[N+](=O)[O-]	-6.6	-6.6	-7.8	-7
193		c1cc(c(cc1F)NC(=O)c2cc(sc2)[N+](=O)[O-])N	-7	-7	-7	-7
194		c1cc2cn[nH]c2c(c1)NC(=O)c3c(c([nH]n3)C4CC4)Cl	-7	-7	-7	-7
195		C[C@H]1C[C@@H](CC(C1)NC(=O)Nc2cc(c[nH+]c2)C(=O)[O-])C	-6.7	-6.7	-7.3	-6.9
196		c1c(cc(nc1NNC(=O)c2cc(c[nH]2)Cl)Cl)C#N	-6.9	-7.1	-6.7	-6.9
197		c1cc(ncc1N)N2CCN(CC2)C(=O)NC3CCCC3	-6.8	-6.8	-7.1	-6.9
198		CC[C@@H]1COCCN1C(=O)C2(CCCCCC2)/C(=N/O)/N	-6.5	-6.5	-7.6	-6.86667
199		c1cc(nc(c1[N+](=O)[O-])N)N[C@@H]2CCCc3c2ccs3	-6.8	-6.8	-7	-6.86667
200		Cc1c(sc2c1c(nc(n2)Cn3cc(cn3)Cl)NN)C	-6.9	-6.9	-6.6	-6.8
201	Complex 5	c1ccc(c(c1)C(=O)Nc2cccc3c2cccn3)NN	-8.3	-8	-8.2	-8.16667
202		c1ccc(cc1)[C@@H]2NC(=NC(=N2)Nc3ccccc3)N	-8.2	-8	-8.2	-8.13333
203		[H]/N=C/1\N/C(=N\c2ccc(cc2)Cl)/NC3(N1)CCCC3	-8.5	-7	-8.5	-8
204		c1cc2c(cc1N)[nH]cc2C(=O)Nc3ccc(cn3)F	-8	-7.9	-8.1	-8
205		C[C@H]1CC[C@@H]([C@@H]1C)NC(=O)c2c3cc(ccc3n[nH]2)N	-8.3	-7.1	-8.3	-7.9
206		Cc1cc(ccc1NN)C(=O)Nc2ccc(cn2)F	-8	-7.7	-7.9	-7.86667
207		C[C@H]1CC[C@H]([C@@H](C1)C)NC(=O)C2(CCCCC2)/C(=N/O)/N	-7.8	-7.8	-7.8	-7.8
208		C[C@H]1CCC[C@@H]([C@@H]1C)NC(=O)c2ccnc(c2F)NN	-7.8	-7.7	-7.8	-7.76667
209		c1cc(c(cc1F)C(=O)[O-])NC(=O)[C@H]2[C@@H]3CC[C@@H](C3)[C@@H]2[NH3+]	-7.9	-7.2	-7.9	-7.66667
210		C[C@@]12CC3C[C@@](C1)(CC(C3)(C2)NC(=O)c4c[nH]nc4N)C	-7.9	-7.2	-7.9	-7.66667
211		c1cc2cnccc2c(c1)NC(=O)Nc3ccc(cc3)N	-7.8	-7.4	-7.7	-7.63333
212		Cc1c(cn[nH]1)c2c(c([nH]n2)N)c3ccc(cc3Cl)F	-8	-6.8	-8	-7.6
213		c1cc2c(cc1C(=O)Nc3c(c[nH]n3)C(=S)N)CCC2	-7.4	-7.9	-7.4	-7.56667
214		Cc1c(nc(nc1NC2CCC(CC2)O)C(C)(C)C)N	-7.3	-8	-7.4	-7.56667
215		c1cc(cc(c1)NC(=O)c2c[nH]c3c2ccc(c3)N)C#N	-7.9	-7	-7.8	-7.56667
216		CNC(=O)c1cccc(c1)NC(=O)c2ccc(cc2N)F	-7.9	-6.8	-8	-7.56667
217		C1CC[C@H]([C@H](CC1)NC(=O)[C@@H]2CCCC[C@@H]2[NH3+])C(=O)[O-]	-7.7	-7.3	-7.7	-7.56667
218		c1ccc2c(c1)c(cs2)C(=O)Nc3c(cn[nH]3)N	-7.2	-8.3	-7.2	-7.56667
219		Cc1c\2c([nH]n1)CC(C/C2=N\NC(=S)N)(C)C	-7.4	-7.4	-7.4	-7.4
220		Cc1cc(nc(n1)NN)Nc2ccc(cc2Cl)F	-7.4	-7.4	-7.4	-7.4
221		C[C@H]1CCCC[C@H]1NC(=O)C2(CCCCC2)/C(=N/O)/N	-7.1	-7.9	-7.2	-7.4
222		c1cc(c(c(c1)Cl)Cl)Nc2cc(ncn2)NN	-7	-8.2	-7	-7.4
223		C1CC[C@H]2[C@@H](C1)C[C@@H](N2)C(=O)NC3CCC(CC3)C(=O)N	-7.7	-6.8	-7.6	-7.36667
224		Cc1cc(nc(n1)Sc2ccc(cc2C(=[NH2+])N)Cl)[O-]	-6.8	-8.5	-6.8	-7.36667
225		c1cc(ccc1C#N)NC(=O)Nc2cc(ccc2F)N	-7.2	-7.4	-7.4	-7.33333
226		CCc1c(c(n[nH]1)C(=O)N[C@@H]2C[C@H]3CC[C@@]2(C3(C)C)C)N	-7.2	-7.6	-7.2	-7.33333
227		Cc1cccnc1CNC(=O)Nc2ccc(cc2)N	-7.4	-7.2	-7.4	-7.33333
228		Cc1c(c(n[nH]1)C)NC(=O)c2ccc(c(c2)Cl)N	-7	-7.8	-7.1	-7.3
229		Cc1cc(cc(c1)F)NC(=O)c2c(c(n[nH]2)C(C)C)N	-7.3	-7.3	-7.3	-7.3
230		CC1(C(C1(C)C)NC(=O)c2c(ccc(n2)NN)Cl)C	-7.2	-7.5	-7.2	-7.3
231		Cc1c(c([nH]n1)C(=O)N[C@H]2[C@@]3(CC[C@@H](C3)C2(C)C)C)N	-7.4	-7	-7.3	-7.23333
232		c1cc2c(ccs2)cc1NC(=O)c3c(c[nH]n3)N	-7.2	-7.2	-7.2	-7.2
233		C[C@H]1CC[C@H]([C@@H]1C)NC(=O)c2c(c(n[nH]2)C3CC3)N	-6.9	-7.4	-7.2	-7.16667
234		c1c(c(nc(n1)N)NCC2(CCCC2)O)Br	-6.7	-8.1	-6.7	-7.16667
235		c1cc(ccc1CNC(=O)Nc2ccc(cc2)N)C#N	-7.2	-7.2	-7	-7.13333
236		Cc1cc(ccc1Nc2ccnc(n2)NN)Br	-7.2	-7	-7.2	-7.13333
237		Cc1ccc(c(c1)NN)C(=O)Nc2ccc(c(c2)C#N)F	-7.1	-7.1	-7.2	-7.13333
238		Cc1ccc(c(c1)Br)NC(=O)c2c(c[nH]n2)N	-6.8	-7.9	-6.6	-7.1
239		C[C@@H]1CC[C@H]([C@@H](C1)C)NC(=O)c2c(c([nH]n2)C(C)C)N	-7.3	-6.8	-7.1	-7.06667
240		c1cc(ccc1C#N)NC(=O)Nc2cc(ccc2Cl)N	-7.4	-6.4	-7.3	-7.03333
241		c1cc(c(cc1Cl)C(=O)Nc2c(cn[nH]2)N)F	-7	-7.2	-6.9	-7.03333
242		Cc1c(cc(s1)C(=O)Nc2cccc(c2)NC(=O)C)N	-6.7	-7.2	-7	-6.96667
243		C[C@@H]1CCC[C@H](C1)NC(=O)C2(CCCC2)/C(=N/O)/N	-7	-6.7	-7	-6.9
244		C1CCC(CC1)(C(=O)N[C@@H]2CCC[C@H](C2)C(=O)[O-])[NH3+]	-6.9	-7	-6.8	-6.9
245		c1cc(c(cc1Br)F)C(=O)Nc2c(cn[nH]2)N	-6.7	-7.1	-6.8	-6.86667
246		c1cc(c(c(c1)Cl)Cl)C(=O)NCc2cn[nH]c2N	-6.9	-6.4	-6.9	-6.73333
247		C[C@H]1C[C@@H]1C(=O)NC2(CCC(CC2)C)/C(=N/O)/N	-6.2	-7.2	-6.7	-6.7
248		c1cc(ccc1Cc2nnc(n2N)N)Br	-6.4	-6.9	-6.4	-6.56667
249		CC(C)NC(=O)Nc1c(cc(cn1)N)Br	-5.8	-6.8	-6.2	-6.26667
250		C[C@H]1C[C@@H]1C(=O)NC2(CCCCCC2)/C(=N/O)/N	-6.5	-5.7	-6.4	-6.2
251	Complex 6	CN1c2cccc(c2[C@@H](N1)[C@@H]3c4c([nH]cn4)CCN3)Cl	-8.4	-8.4	-8.4	-8.4
252		c1ccc(cc1)NC(=O)N2CCNC2=C3C=CC=CC3=[OH+]	-8.4	-8.4	-8.3	-8.36667
253		CN1C[C@H](CCC1=O)Nc2ccc3c(c2N)ncs3	-8.2	-8.4	-8.4	-8.33333
254		Cc1ccccc1N2CC(=CN2)[C@@H]3c4c(nc[nH]4)CCN3	-8.2	-8.2	-8.2	-8.2
255		c1ccc(cc1)C2CCN(CC2)C(=O)c3cc(n[nH]3)N	-8.2	-8.2	-8.1	-8.16667
256		C[C@H]1CC[C@H](N(C1)C(=O)c2c(ccc(n2)NN)Cl)C	-8	-8.2	-8.2	-8.13333
257		c1cc(nc(c1)NN)C(=O)N2CCC[C@H]3[C@H]2CCCC3	-8.1	-8.1	-8.1	-8.1
258		c1ccc(cc1)C2CCN(CC2)C(=O)c3c(c[nH]n3)N	-8.1	-8.1	-8.1	-8.1
259		C[C@@H]1CCC[C@@H]1NC(=O)c2c(c3c(s2)nccn3)N	-8.1	-8.1	-8.1	-8.1
260		Cc1ccc(c(c1)N)Sc2c3c(nc[nH]3)ncn2	-8	-8	-7.9	-7.96667
261		c1csc2c1[C@H](N(CC2)C(=O)c3cc([nH]n3)N)C4CC4	-7.9	-7.9	-8	-7.93333
262		c1ccc2c(c1)ccnc2C(=O)Nc3ccc(nc3)N	-7.9	-7.9	-7.9	-7.9
263		Cc1cc(c(cc1S(=O)(=O)/N=c/2\[nH]ccs2)N)F	-7.9	-7.7	-7.9	-7.83333
264		Cc1cc(cc(c1N)C(=O)[O-])[NH+]2C[C@H](OC[C@@H]2C)C	-7.8	-7.6	-7.6	-7.66667
265		c1cc(nc2c1c(c[nH]2)c3ccnc(n3)N)Br	-7.6	-7.7	-7.6	-7.63333
266		c1cc(c(c(c1)c2ccc([nH+]c2C(=O)[O-])N)F)C#N	-7.6	-7.6	-7.7	-7.63333
267		C[C@@H]1CCc2ccccc2N1c3cccc(n3)/C(=N/O)/N	-7.5	-7.5	-7.6	-7.53333
268		C1CCC(CC1)NC(=O)N2CCC[C@H](C2)C(=O)N	-7.4	-7.4	-7.4	-7.4
269		C[C@@H]1CCC[C@@H]([C@@H]1C)NC(=O)N2CCC(CC2)C(=O)N	-7.4	-7.4	-7.4	-7.4
270		CCc1c(c(n[nH]1)C(=O)N2CCC[C@@H]3[C@H]2CCC3)N	-7.4	-7.4	-7.4	-7.4
271		CCc1c(c(n[nH]1)C(=O)N2CCC3(CCCC3)CC2)N	-7.4	-7.4	-7.3	-7.36667
272		C[C@H]1CN(C[C@@H]1C)C(=O)c2c(c(n[nH]2)C(C)C)N	-7.4	-7.4	-7.2	-7.33333
273		c1cc(=O)[nH]c2c1C[C@H](CC2)NC(=O)NC3CCCC3	-7.9	-6.5	-7.6	-7.33333
274		Cc1ccc2c(c1)sc(n2)NC(=O)c3cccnc3N	-7.3	-7.3	-7.3	-7.3
275		Cc1c(c([nH]n1)N)C(=O)N2CCC[C@H](CC2)C(C)C	-7.3	-7.3	-7.3	-7.3
276		c1cc(c(cc1NC(=O)c2csc(n2)N)C#N)Cl	-7.2	-7.2	-7.2	-7.2
277		C[C@H]1CCCCCN1C(=O)C2(CCCCC2)/C(=N/O)/N	-7.2	-7.2	-7.2	-7.2
278		C[C@@H]1CCN([C@H]2[C@@H]1CCCC2)C(=O)c3cc(c[nH]3)C(=O)N	-7.2	-7.2	-7.2	-7.2
279		c1cc(c(cc1Cl)F)C(=O)Nc2nnc(s2)N	-7.2	-7.2	-7.2	-7.2
280		c1csc2c1[C@@H](N(CC2)C(=O)c3cc(n[nH]3)N)C4CC4	-7.4	-7.1	-7	-7.16667
281		c1[nH]c2c(n1)CN[C@@H](C2)C(=O)NC3CCCCCCC3	-7.2	-7.1	-7.1	-7.13333
282		CC(C)c1c(c(n[nH]1)C(=O)N2CCCC(C2)(C)C)N	-7.1	-7.1	-7.1	-7.1
283		Cn1ccc(n1)Nc2c(cc(cn2)N)Br	-7.1	-7.1	-7.1	-7.1
284		Cc1cc(cc(c1N)C(=O)[O-])[NH+]2C[C@H](O[C@H](C2)C)C	-7.1	-7.1	-7.1	-7.1
285		C[C@H]1CCCN(CC1)c2c(cnc(n2)NN)Cl	-7.1	-7.1	-7	-7.06667
286		CC(C)c1c(c(n[nH]1)C(=O)N2CCCC(CC2)(C)C)N	-7.1	-7.1	-6.9	-7.03333
287		CC(C)[C@H]1Cc2c(sc3c2c(ncn3)NN)CO1	-7.1	-6.8	-7.1	-7
288		C[C@H]1CCCN(C1)c2c(cnc(n2)NN)Br	-6.8	-7.1	-7	-6.96667
289		c1cc(c(c(c1)Cl)C(=O)Nc2nnc(s2)N)F	-6.7	-7.1	-7.1	-6.96667
290		CC(C)c1c(c([nH]n1)C(=O)N2CCC[C@H]3[C@@H]2CCC3)N	-6.9	-6.9	-6.9	-6.9
291		c1cc2c(ccs2)cc1NC(=O)c3ccc(nn3)N	-6.9	-6.9	-6.9	-6.9
292		Cc1c(c(n[nH]1)C(=O)N2C[C@]3(C[C@@H]2CC(C3)(C)C)C)N	-7.1	-6.8	-6.8	-6.9
293		C[C@]12CC[C@H](C1)C([C@H]2NC(=O)c3c(cnn3C)N)(C)C	-7	-7	-6.7	-6.9
294		CN1C[C@@H](CCC1=O)Nc2ccc(c3c2cccn3)N	-6.9	-6.8	-6.9	-6.86667
295		c1cc(ccc1N)NC(=O)N2CCN(CC2)C3CCCC3	-6.8	-6.8	-6.9	-6.83333
296		Cc1c(nnc2c1c(c(s2)C(=O)N[C@@H]3C[C@H]3C)N)C	-6.8	-6.8	-6.8	-6.8
297		C[C@@H]1CC[C@H](N(C1)c2c(cnc(n2)NN)Cl)C	-6.6	-6.6	-6.6	-6.6
298		c1cc2cc[nH]c2c(c1)C(=O)Nc3cccc4c3[nH]nc4	-6.5	-6.6	-6.6	-6.56667
299		c1cc2c(cc1N)CC[C@@H]2Nc3ccc4c(n3)nccn4	-6.5	-6.5	-6.4	-6.46667
300		c1cc(ncc1F)c2nc(c3ccsc3n2)NN	-6	-6	-6	-6
301	Complex 7	c1cc(c(cc1C(=O)Nc2ccc3c(c2)CCC3)[N+](=O)[O-])N	-7.9	-7.8	-7.9	-7.86667
302		CCc1c2c(n[nH]c2n(n1)c3nc4ccccc4s3)N	-7.9	-7.9	-7.8	-7.86667
303		c1cc2c(c(c1)N[C@H]3C[NH+]4CCC3CC4)c(=O)[nH]nc2[O-]	-7.5	-8	-8	-7.83333
304		CC1(CCCC[C@H]1NC(=O)Nc2cc(c[nH+]c2)C(=O)[O-])C	-7.7	-7.9	-7.7	-7.76667
305		Cc1ccc(c(c1)[N+](=O)[O-])NC(=O)c2cccc(c2N)F	-7.8	-7.6	-7.9	-7.76667
306		Cc1cc(ccc1NC(=O)c2ccc(c(c2)[N+](=O)[O-])N)F	-7.8	-7.7	-7.7	-7.73333
307		Cc1cc(cnc1N[C@@H]2CCc3c2ccc(c3)N)[N+](=O)[O-]	-7.7	-7.7	-7.8	-7.73333
308		CC(C)c1c2c(c3c4c(c(ncn4)NN)oc3n1)CCC2	-7.5	-8	-7.5	-7.66667
309		c1cc(c(c(c1)F)NC(=O)c2cc(ccc2N)[N+](=O)[O-])F	-7.7	-7.6	-7.7	-7.66667
310		C[C@H]1CC[C@H]([C@@H](C1)C)NC(=O)c2ccc(c(c2)N)[N+](=O)[O-]	-7.7	-7.7	-7.6	-7.66667
311		C[C@@H]1C[C@@H](CC(C1)NC(=O)Nc2cc(c[nH+]c2)C(=O)[O-])C	-7.6	-7.7	-7.7	-7.66667
312		c1ccc2c(c1)c(ncn2)Sc3c(c(cc[nH+]3)C(=O)[O-])N	-7.6	-7.7	-7.7	-7.66667
313		Cc1c(cccc1[N+](=O)[O-])NC(=O)c2ccc(cc2N)F	-7.6	-7.7	-7.6	-7.63333
314		c1ccc(c(c1)c2c3c(n[nH]2)CCN(C3)c4nccc(n4)N)F	-7.4	-8	-7.4	-7.6
315		c1cc(cc(c1)Cl)NC(=O)NNC(=O)c2ccc(cc2)C#N	-7.4	-7.9	-7.5	-7.6
316		c1cc(c(cc1N)C(=O)Nc2ccc(cc2F)Cl)[N+](=O)[O-]	-7.6	-7.6	-7.6	-7.6
317		c1cc(c(cc1F)Cl)NC(=O)Nc2cc(c[nH+]c2)C(=O)[O-]	-7.6	-7.6	-7.6	-7.6
318		CC1=C([C@@H](NC(=O)N1)c2ccco2)C(=O)Nc3ccc(cc3)F	-7.5	-7.7	-7.5	-7.56667
319		c1cc(cc2c1cc[nH]2)C(=O)NNc3cc(cc(n3)Cl)C#N	-7.6	-7.5	-7.5	-7.53333
320		Cc1ccc(c(c1)C)NC(=O)Nc2cc(c[nH+]c2)C(=O)[O-]	-7.5	-7.5	-7.6	-7.53333
321		c1cc(cc(c1)N)C(=O)Nc2cc(ccc2[N+](=O)[O-])Cl	-7.4	-7.9	-7.2	-7.5
322		c1ccc(c(c1)NC(=O)c2cc(ccc2N)[N+](=O)[O-])Cl	-7.4	-7.5	-7.6	-7.5
323		c1cc(ccc1NC(=O)c2cc(c(c(c2)F)N)F)[N+](=O)[O-]	-7.5	-7.5	-7.5	-7.5
324		c1cnccc1C(=O)NNC(=O)NC23CC4CC(C2)CC(C4)C3	-7.8	-7.5	-7.1	-7.46667
325		Cc1c(cccc1Cl)NC(=O)c2cc(ccc2[N+](=O)[O-])N	-7.4	-7.5	-7.5	-7.46667
326		c1[nH]c2c(n1)c(ncn2)NCC3(C4CC5CC(C4)CC3C5)O	-7.3	-7.5	-7.5	-7.43333
327		c1cc(ccc1N)NC(=O)c2cc(ccc2[N+](=O)[O-])Cl	-7.5	-7.4	-7.4	-7.43333
328		c1c(c(cc(c1N)F)[N+](=O)[O-])C(=O)N[C@@H]2C[C@H]3CC[C@@H]2C3	-7.4	-7.4	-7.5	-7.43333
329		Cc1c(sc(n1)Nc2c(c(ncn2)N3CCC[C@H](C3)C)N)C	-7.4	-7.4	-7.4	-7.4
330		Cc1ccc(c(c1)C(=O)Nc2ccc(cc2F)[N+](=O)[O-])N	-7.4	-7.4	-7.4	-7.4
331		Cc1ccc(c(c1)NC(=O)Nc2cc(c[nH+]c2)C(=O)[O-])F	-7.4	-7.3	-7.4	-7.36667
332		c1cc2c(c(c1)Cl)[nH]nc2NC(=O)c3ccc4c(c3)nc[nH]4	-7.3	-7.3	-7.3	-7.3
333		C[C@H]1CCC[C@H]1NC(=O)c2cc(c(c(c2)Cl)N)[N+](=O)[O-]	-7.3	-7.4	-7.2	-7.3
334		c1cc(sc1c2cc([nH]n2)NC(=O)c3cc[nH]n3)Cl	-7.3	-7.3	-7.3	-7.3
335		CC(=O)N1CCc2c1ccc(c2)Nc3cc(nc(n3)N)Cl	-7	-7	-7.8	-7.26667
336		c1cc(c(c(c1)Cl)n2cccn2)NC(=O)c3csc(n3)N	-7.3	-7.2	-7.3	-7.26667
337		CC(C)NC(=O)N1CC[C@H](C1)NC(=O)Nc2ccc(cc2)F	-7.3	-7.2	-7.3	-7.26667
338		Cc1c(ccc[nH+]1)NC(=O)Nc2ccc(cc2F)C(=O)[O-]	-7.1	-7.4	-7.2	-7.23333
339		C[C@@H]1CCC[C@@H]1NC(=O)c2cc(cc(c2N)[N+](=O)[O-])F	-7.2	-7.2	-7.2	-7.2
340		Cc1ccc(cc1)Nc2c(c(ncn2)N3CCN(CC3)C)N	-7.2	-7.2	-7.1	-7.16667
341		CCc1c(sc(n1)NC(=O)c2c(c3c(s2)nccn3)N)C	-7.4	-7.3	-6.8	-7.16667
342		c1cnc([nH]1)c2nc(on2)c3cc(cc(c3N)Cl)Cl	-7.1	-7.2	-7.2	-7.16667
343		Cc1c(cn[nH]1)S(=O)(=O)Nc2cccc3c2N[C@@H](CC3)C	-7	-7.2	-7.2	-7.13333
344		Cc1cccc2c1[nH]cc2CCC(=O)n3c(c(cn3)C#N)N	-7.2	-7.1	-7.1	-7.13333
345		CN(C)c1ccc(cc1)Nc2c3cnc(cc3ncn2)N	-7.2	-7.1	-7.1	-7.13333
346		Cc1ccc(c2c1nccc2)c3[nH]c4c([nH+]3)CCN[C@@H]4C(=O)[O-]	-7	-7.1	-7	-7.03333
347		Cc1ccc(c(c1)C(=O)Nc2cc(ccc2F)[N+](=O)[O-])N	-7	-7	-7	-7
348		c1c(cncc1Cl)Oc2c(cnc(n2)NN)Br	-7	-7	-7	-7
349		CC(C)(C)c1c(c(nc(n1)c2[nH]ncn2)N)Br	-6.7	-6.7	-6.8	-6.73333
350		C[C@@H]1CCCN(C1)c2c(c(ncn2)Nc3nccs3)N	-6.6	-6.8	-6.6	-6.66667
351	Complex 8	c1cc(cc(c1)S(=O)(=O)N)NC(=O)N[C@H]2CCc3c2cccc3F	-8	-8.1	-8.1	-8.06667
352		c1cc(c(c(c1)Cl)Cl)[C@@H]2CC(=O)Nc3c2c(=O)[nH]c(n3)N	-8.1	-7.8	-8.2	-8.03333
353		Cc1cccc2c1[nH]cc2c3[nH]c4c(n3)[C@@H]([NH2+]CC4)C(=O)[O-]	-8	-8	-8	-8
354		c1ccc2c(c1)CC[C@H](C2)NS(=O)(=O)c3c[nH]nc3N	-8	-8	-8	-8
355		c1ccc2c(c1)c(c(cn2)C(=O)NNC(=O)c3ccc(cc3)F)N	-7.9	-8	-8	-7.96667
356		c1cc(ncc1C(=O)N)NCc2c3c([nH]n2)CCCCC3	-8	-7.7	-7.8	-7.83333
357		c1cc2c(cn[nH]2)c(c1)NS(=O)(=O)c3cc(ccc3N)Cl	-7.8	-7.8	-7.9	-7.83333
358		c1cc(c(nc1)Cl)C(=O)NCc2ccc(cc2)NC(=O)N	-7.9	-7.7	-7.8	-7.8
359		c1ccc2c(c1)c(ncn2)Sc3c(cc(cn3)N)C(=O)N	-7.8	-7.8	-7.8	-7.8
360		C/C(=N/NC(=O)c1cc([nH]n1)C(C)(C)C)/c2ccc(cc2)N	-7.6	-7.6	-7.6	-7.6
361		c1cc2c(ccc(c2nc1)NC(=O)c3c(c[nH]n3)N)Cl	-7.6	-7.6	-7.5	-7.56667
362		C1CC[C@@H]([C@@H](CC1)NC(=O)N2CCC[C@@H](C2)[NH3+])C(=O)[O-]	-7.5	-7.5	-7.5	-7.5
363		c1cc(cc(c1)NC(=O)c2cc(nc(c2)Cl)NN)C#N	-7.5	-7.5	-7.4	-7.46667
364		c1cc(c(cc1Br)C(F)(F)F)NC(=O)c2nc([nH]n2)N	-7.5	-7.5	-7.4	-7.46667
365		c1c(c(cc(c1F)F)NC(=O)NC2CC[NH2+]CC2)C(=O)[O-]	-7.3	-7.3	-7.7	-7.43333
366		Cc1ccc(c(c1)Cl)n2c(nnn2)c3ccc(cc3N)N	-7.4	-7.4	-7.4	-7.4
367		C1CC[C@@H]([C@H](C1)CNC(=O)N2CC[C@@H](C2)C[NH3+])C(=O)[O-]	-7.5	-7.3	-7.4	-7.4
368		Cc1cc(cc(c1)F)[N-]S(=O)(=O)c2c[nH+]ccc2NN	-7.4	-7.4	-7.4	-7.4
369		Cc1cccnc1C(=O)NC2(CCC(CC2)C)/C(=N/O)/N	-7.3	-7.2	-7.4	-7.3
370		Cc1c(sc(c1C#N)NC(=O)c2c(c([nH]n2)C(C)C)N)C	-7.6	-7.2	-7	-7.26667
371		c1cc(cc(c1)NS(=O)(=O)N)NC(=O)[C@H]2CCC=CC2	-7	-7.7	-7.1	-7.26667
372		c1c(cc(cc1F)S(=O)(=O)N)NC(=O)c2cc(c[nH]2)Cl	-7.2	-7.3	-7.2	-7.23333
373		C1CN(CCC1CCCC2CCN(CC2)C(=O)N)C(=O)N	-7.2	-7.1	-7.3	-7.2
374		c1cc(c(c(c1)Cl)Cl)[N-]S(=O)(=O)c2c[nH+][nH]c2N	-7.2	-7.2	-7.2	-7.2
375		CC1CCC(CC1)NC(=O)NNC(=O)Nc2ccccc2	-7.2	-7.3	-7.1	-7.2
376		c1cc(ncc1Cl)NC(=O)c2cc(c(nc2)NN)Cl	-6.7	-7.3	-7.3	-7.1
377		c1cncc(c1SCC(=O)NC(=O)NC2CCCCC2)N	-7.1	-7.1	-7	-7.06667
378		c1cnc2c(n1)c(c(s2)C(=O)NC[C@H]3CCCC[C@@H]3O)N	-7.1	-7	-7.1	-7.06667
379		Cc1csc(n1)[C@@H](C)NC(=O)c2c(c(n[nH]2)C(C)C)N	-7	-7	-7	-7
380		c1cc(ccc1C#N)NC(=O)Nc2c(cc(cn2)N)Br	-6.8	-7.4	-6.8	-7
381		CC1(CCC[C@H]1NC(=O)C2(CCOCC2)/C(=N/O)/N)C	-7	-7	-7	-7
382		Cc1cc([nH]n1)NS(=O)(=O)c2cc(cc(c2F)Br)N	-6.9	-6.9	-7.1	-6.96667
383		C[C@@H](c1ccc(cc1)NC(=O)N)NC(=O)c2cscn2	-6.9	-7	-6.9	-6.93333
384		Cc1c(c(n(n1)C)CSc2nc(cc(n2)N)N)Br	-6.9	-6.9	-6.9	-6.9
385		c1c(cnc(c1Cl)NN)C(=O)Nc2nc(cs2)C3CC3	-7	-6.7	-7	-6.9
386		C1CC[C@@H]([C@@H](C1)NC(=O)NC2(CCCC2)CC(=O)O)O	-7	-6.9	-6.8	-6.9
387		CCC1CCC(CC1)(/C(=N/O)/N)NC(=O)[C@@H]2CCCOC2	-6.9	-6.7	-6.9	-6.83333
388		Cc1c(c(n[nH]1)NS(=O)(=O)c2cccc(c2)Br)N	-6.9	-6.9	-6.7	-6.83333
389		Cc1ccc(cc1)C(=O)Nc2c(nc([nH]c2=O)SC)N	-6.8	-6.8	-6.8	-6.8
390		Cc1cc(ncc1Br)NC(=O)c2cc([nH]n2)N	-6.7	-6.8	-6.9	-6.8
391		c1c(nc[nH]1)S(=O)(=O)NC2(CCCCCCC2)C(=S)N	-6.8	-6.8	-6.7	-6.76667
392		c1c(cc(c(c1N)S(=O)(=O)NCc2cnc[nH]2)Cl)Cl	-6.9	-6.9	-6.5	-6.76667
393		Cc1cc(c(cn1)C(=O)Nc2ncc(s2)Br)NN	-6.8	-6.7	-6.7	-6.73333
394		C1CC[C@@H]([C@H](CC1)NC(=O)N2CC[C@@H](C2)C[NH3+])C(=O)[O-]	-6.7	-6.8	-6.6	-6.7
395		CC(C)S(=O)(=O)NC1(CCCCCCC1)/C(=N/O)/N	-6.7	-6.7	-6.5	-6.63333
396		CC(C)(C)NC(=O)Nc1c(cc(cc1Cl)S(=O)(=O)N)Cl	-6.4	-6.5	-6.5	-6.46667
397		C1CCCC(CC1)(/C(=N\O)/N)C(=O)NC[C@H]2CCCO2	-6.5	-6.3	-6.3	-6.36667
398		CNC(=O)CNS(=O)(=O)c1c(cc(cc1Cl)Cl)N	-6.4	-6.2	-6.2	-6.26667
399		CC(C)(C)NC(=O)N1CCC(CC1)(/C(=N/O)/N)SC	-6	-6	-6	-6
400		CCCCNC(=O)N([C@@H]1C(SC(=S)N1N)(C)C)O	-6.1	-5.8	-5.9	-5.93333
401	Complex 9	Cc1ccc(s1)[C@H](c2c([nH]nc2O)C)c3c(n[nH]c3O)C	-8.9	-8.9	-8.9	-8.9
402		c1cc(c(c(c1)Cl)[N-]S(=O)(=O)c2ccc[nH+]c2NN)Cl	-7.9	-8.6	-8.7	-8.4
403		c1ccc2c(c1)nc(s2)NC(=O)c3ccc(cc3)CNC(=O)N	-8.3	-8.3	-8.3	-8.3
404		c1cc2c(cn[nH]2)c(c1)NS(=O)(=O)c3ccc(c(c3)N)Cl	-8.3	-8.2	-8.3	-8.26667
405		c1cc(ccc1S(=O)(=O)Nc2c(c[nH]n2)N)Br	-8.2	-8.2	-8.2	-8.2
406		Cc1c(cccc1Cl)NS(=O)(=O)c2cnccc2NN	-7.9	-8.3	-8.1	-8.1
407		Cc1c(cccc1S(=O)(=O)N)NC(=O)NC2CCCC2	-7.9	-8	-7.9	-7.93333
408		c1cc(cc(c1)N)CS(=O)(=O)Nc2cccc3c2cn[nH]3	-7.8	-7.8	-7.8	-7.8
409		Cc1c(sc(c1C(=O)N)NC(=O)[C@@H]2CCCC[C@H]2C(=O)O)C	-7.7	-7.8	-7.8	-7.76667
410		c1cc(sc1C(=O)N)C(=O)NNC(=O)C23CC4CC(C2)CC(C4)C3	-7.8	-7.6	-7.8	-7.73333
411		c1cc(c(c(c1)F)NC(=O)NCc2ccc(cc2)S(=O)(=O)N)F	-7.7	-7.6	-7.7	-7.66667
412		c1cc(ccc1C(=S)N)C(=O)NNC(=O)c2ccc(nc2)Cl	-7.6	-7.6	-7.6	-7.6
413		CC(C)(C)[C@H]1NN[C@@H](S1)NC(=O)NCC2=CC=C[C@@H]3C2=CC=N3	-7.6	-7.6	-7.6	-7.6
414		c1cc2c(cc1N)s/c(=N/S(=O)(=O)c3c[nH]nc3)/[nH]2	-7.5	-7.5	-7.5	-7.5
415		Cn1ccc(n1)NC(=O)c2ccc(c(c2)C(F)(F)F)NN	-7.5	-7.5	-7.5	-7.5
416		Cc1c2c(n[nH]1)Nc3c(c(=O)[nH]c(=O)[nH]3)[C@H]2c4ccc(c(c4)Cl)F	-7.4	-7.5	-7.6	-7.5
417		CCc1c(sc(n1)N)C(=O)NCc2c3c([nH]n2)CCCCC3	-7.5	-7.4	-7.5	-7.46667
418		c1cc(sc1CNC(=O)NC2CCCCCCC2)S(=O)(=O)N	-7.4	-7.4	-7.5	-7.43333
419		Cc1c(cccc1Cl)[N-]S(=O)(=O)c2c[nH+]ccc2NN	-7.5	-7.4	-7.4	-7.43333
420		c1cc(c(cc1[N-]S(=O)(=O)c2c[nH+][nH]c2N)F)Br	-7.3	-7.5	-7.5	-7.43333
421		c1ccc(c(c1)C(F)(F)F)NC(=O)Nc2nc(cs2)C(=O)N	-7.4	-7.4	-7.4	-7.4
422		C[C@H](c1ccco1)NS(=O)(=O)c2c[nH]c3c2ccc(c3)N	-7.4	-7.4	-7.4	-7.4
423		c1cc(c(cc1Cl)C(F)(F)F)NS(=O)(=O)c2cn[nH]c2N	-7.4	-7.3	-7.4	-7.36667
424		c1ccc2c(c1)cc(s2)[C@@H](CNc3c4ccc(nc4ncn3)N)O	-7.4	-7.4	-7.3	-7.36667
425		C[C@@H]1CCC[C@H](C1)CNC(=O)Nc2cccc(c2)S(=O)(=O)N	-7.4	-6.5	-8.2	-7.36667
426		c1cc(c(c(c1)Cl)n2cccn2)NC(=O)c3cc(c[nH]3)N	-7	-7.5	-7.5	-7.33333
427		C1CCCC(CC1)NC(=O)C2(CCOCC2)/C(=N\O)/N	-7.5	-7.4	-7.1	-7.33333
428		Cc1c(cccc1NC(=O)N[C@@H]2[C@@H]3CC[C@@H](C3)[C@@H]2CO)C(=O)NC	-7.3	-7.3	-7.4	-7.33333
429		Cc1cc(cc(c1)F)NS(=O)(=O)c2cc(c(nc2)NN)Cl	-7.7	-7.1	-7.1	-7.3
430		Cc1nc([nH]n1)S[C@H](C)C(=O)Nc2c(cc(cc2Cl)N)Cl	-7.2	-7.3	-7.3	-7.26667
431		Cc1ccnc(c1)Nc2c(c(ncn2)NC3CCCC3)N	-7.2	-7.2	-7.1	-7.16667
432		CC(C)c1c(c(n[nH]1)C(=O)Nc2ccc(c(c2)Cl)C#N)N	-7.2	-7.2	-7.1	-7.16667
433		Cc1c(sc(n1)NC(=O)c2cc(nc(c2)Cl)NN)C	-7.1	-7.2	-7.2	-7.16667
434		c1ccc(cc1)NC(=O)NNC(=O)NC[C@H]2CCC=CC2	-6.9	-7.4	-7.1	-7.13333
435		c1cc(cc(c1)Cl)C(=O)NNc2c(c(ncn2)Cl)N	-7.1	-7.1	-7.1	-7.1
436		c1cc(c(cc1[N-]S(=O)(=O)c2c[nH+]ccc2NN)Cl)Cl	-7.2	-6.8	-7.2	-7.06667
437		c1ccc(c(c1)[N-]S(=O)(=O)c2c[nH+]ccc2NN)Br	-7.1	-6.9	-7.1	-7.03333
438		C[C@H]1[C@@H](CCO1)C(=O)NC2(CCCCCCC2)/C(=N/O)/N	-6.9	-7.1	-7.1	-7.03333
439		c1c(c[nH]c1C(=O)NNC(=O)NC[C@H]2CCC=CC2)Br	-6.9	-6.9	-6.9	-6.9
440		C[C@]12CC[C@H](C1)C([C@H]2NS(=O)(=O)c3c[nH]nc3N)(C)C	-6.8	-7	-6.9	-6.9
441		C[C@H](c1ccc(s1)Cl)NS(=O)(=O)c2c[nH]nc2N	-6.8	-6.9	-6.9	-6.86667
442		C[C@@H]1CCC[C@@H]1NS(=O)(=O)c2cc(c(nc2)NN)Cl	-6.8	-6.8	-6.8	-6.8
443		C[C@H](C(=O)Nc1c(cc(cc1Cl)Cl)N)Sc2[nH]ncn2	-6.6	-6.7	-6.6	-6.63333
444		c1cc(c(cc1Br)S(=O)(=O)Nc2cc[nH]n2)N	-6.5	-6.7	-6.7	-6.63333
445		CC(C)Nc1c(c(ncn1)Nc2ccc(cn2)Br)N	-6.6	-6.6	-6.6	-6.6
446		CC[C@H](C)NC(=O)NNC(=O)Nc1cc(cc(c1)F)F	-6.6	-6.6	-6.6	-6.6
447		c1c(cc(c(c1C(=O)[O-])NC(=O)[C@H]2CC[C@@H](O2)C[NH3+])Cl)Cl	-6.5	-6.7	-6.6	-6.6
448		C1CCCC(CC1)(/C(=N\O)/N)NS(=O)(=O)C(F)F	-6.3	-6.5	-6.5	-6.43333
449		CC[C@H](C)NC(=O)NNC(=O)Nc1ccc(cc1)Br	-6.3	-6.3	-6.3	-6.3
450		CC[C@H](C)NC(=O)NNC(=O)c1cc(c[nH]1)Br	-6	-6	-5.9	-5.96667
